# Supplementary material for: Prenatal SARS-CoV-2 Infection Alters Human Milk-Derived Extracellular Vesicles
Source: Cells. 2025 Feb 15;14(4):284. doi: 10.3390/cells14040284 (PMC11853888; doi:10.3390/cells14040284)
Supplement: Supplementary file 1 [file cells-14-00284-s001.zip]

Archive with 2 entries (2 files):
- Suppl figures_R1.pdf
- Suppl tables_R1.xlsx
