# Supplementary material for: Prenatal SARS-CoV-2 Infection Alters Human Milk-Derived Extracellular Vesicles
Source: Cells. 2025 Feb 15;14(4):284. doi: 10.3390/cells14040284 (PMC11853888; doi:10.3390/cells14040284)
Supplement: Supplementary file 1 [file cells-14-00284-s001.zip › Suppl tables_R1.xlsx]

## Sheet: Table S1
Table S1. HMEV proteome profile from 9 mothers with prenatal SARS-CoV-2 vs. 6 controls.
Accession	Description	Gene symbol	Log2-transformed normalized protein intensities															raw protein intensities
			Control group						Prenatal SARS-CoV-2 group									Control group						Prenatal SARS-CoV-2 group
			CC0948	CC0989	CC0995	CC0986	CC0997	CC1025	CC0951	CC0954	CC1002	CC0931	CC0944	CC0966	CC0952	CC1016	CC1023	CC0948	CC0989	CC0995	CC0986	CC0997	CC1025	CC0951	CC0954	CC1002	CC0931	CC0944	CC0966	CC0952	CC1016	CC1023
P24821	Tenascin OS=Homo sapiens OX=9606 GN=TNC PE=1 SV=3	TNC	32.1661	32.6722	32.1963	32.8537	32.7308	33.2299	32.0527	34.834	34.5215	33.1668	32.6463	29.4988	32.9581	30.8852	31.2382	4.38999e+09	7.15966e+09	6.56452e+09	5.33497e+09	1.00647e+10	8.30229e+09	5.11379e+09	3.48001e+10	9.83158e+09	1.96195e+10	9.26863e+09	8.17976e+08	9.78164e+09	5.05027e+09	9.98056e+08
P49327	Fatty acid synthase OS=Homo sapiens OX=9606 GN=FASN PE=1 SV=3	FASN	29.0553	30.0588	30.5876	29.8951	30.2103	30.2485	30.1469	30.1943	29.1908	31.3681	30.4819	30.4284	29.1285	31.2001	31.0807	5.94389e+08	1.36842e+09	1.51106e+09	4.8181e+08	1.23144e+09	1.28024e+09	1.59618e+09	1.63276e+09	2.97515e+08	6.59565e+09	2.41822e+09	1.82228e+09	4.83033e+08	4.41028e+09	1.08976e+09
P04114	Apolipoprotein B-100 OS=Homo sapiens OX=9606 GN=APOB PE=1 SV=2	APOB	25.764	25.1368	27.1673	29.8885	26.7184	26.6639	29.0037	25.2146	26.266	25.5044	28.5669	28.0599	24.0739	28.3781	27.9594	8.88662e+07	6.60709e+07	2.56593e+08	8.71892e+08	1.98974e+08	4.01061e+07	1.0578e+09	7.57436e+07	1.47245e+07	1.65796e+08	9.38606e+08	5.16533e+08	2.64203e+07	1.13372e+09	4.70636e+07
P02788	Lactotransferrin OS=Homo sapiens OX=9606 GN=LTF PE=1 SV=6	LTF	27.959	32.3254	33.5464	34.4696	32.0877	32.5098	33.5168	32.0172	31.1161	29.108	34.2093	35.006	30.6119	32.6909	32.5422	5.94893e+08	1.40907e+10	1.58526e+10	1.54907e+10	6.10472e+09	2.12575e+09	3.5311e+10	1.23619e+10	3.91352e+08	2.94646e+09	6.85421e+10	9.31117e+10	1.82231e+09	1.67241e+10	1.03937e+09
P47989	Xanthine dehydrogenase/oxidase OS=Homo sapiens OX=9606 GN=XDH PE=1 SV=4	XDH	30.5702	31.017	30.4397	31.8096	31.16	31.2499	31.2034	31.1861	30.6166	30.4358	31.2854	31.4467	30.5481	31.2871	31.2295	1.42364e+09	2.22828e+09	1.55519e+09	2.07133e+09	2.71211e+09	2.68181e+09	2.78238e+09	2.72151e+09	8.36323e+08	2.89682e+09	3.53734e+09	3.09354e+09	1.47347e+09	5.34161e+09	1.2641e+09
P19835	Bile salt-activated lipase OS=Homo sapiens OX=9606 GN=CEL PE=1 SV=3	CEL	29.53	30.9161	31.7827	33.3444	31.9146	31.746	31.8539	30.8063	30.0527	30.8299	31.3394	33.395	28.5432	30.0328	31.9393	8.84663e+08	2.65531e+09	4.38758e+09	6.67426e+09	5.0889e+09	2.66137e+09	5.58138e+09	2.67292e+09	3.98071e+08	4.865e+09	4.69288e+09	1.52566e+10	4.08284e+08	2.49038e+09	1.45472e+09
Q99102	Mucin-4 OS=Homo sapiens OX=9606 GN=MUC4 PE=1 SV=4	MUC4	29.4326	29.9335	29.8302	30.0007	30.3917	30.7925	29.7018	30.2718	28.9828	29.3932	30.3054	30.6613	29.6569	29.2527	29.9154	5.0847e+08	8.26311e+08	1.10126e+09	6.38649e+08	1.72024e+09	2.30054e+09	7.72206e+08	1.13475e+09	3.17451e+08	1.10509e+09	1.40923e+09	1.41048e+09	8.58244e+08	1.40872e+09	5.98848e+08
Q08431	Lactadherin OS=Homo sapiens OX=9606 GN=MFGE8 PE=1 SV=3	MFGE8	30.4595	31.3661	30.863	31.6766	31.4626	32.0133	31.7148	32.3156	31.2649	31.1865	32.0098	31.7063	31.5339	31.0899	31.3934	1.54032e+09	3.31572e+09	1.80083e+09	1.63103e+09	2.88837e+09	4.51293e+09	4.63324e+09	6.95579e+09	1.29942e+09	5.69409e+09	6.82748e+09	4.32631e+09	2.51969e+09	4.02318e+09	1.40393e+09
Q99541	Perilipin-2 OS=Homo sapiens OX=9606 GN=PLIN2 PE=1 SV=2	PLIN2	28.6985	28.5737	28.1123	29.9247	28.8585	29.0298	28.3356	28.6167	28.888	28.2188	28.9567	29.8736	28.4953	28.8216	28.5548	3.7716e+08	3.97231e+08	2.83993e+08	5.13993e+08	5.04235e+08	6.47768e+08	3.69577e+08	4.44525e+08	2.84004e+08	6.04112e+08	6.82722e+08	1.00805e+09	3.25473e+08	8.86376e+08	2.22806e+08
P01024	Complement C3 OS=Homo sapiens OX=9606 GN=C3 PE=1 SV=2	C3	25.4589	26.2461	26.5363	25.7829	25.6778	25.6392	25.4379	26.1695	28.0125	26.8926	27.0124	24.9207	25.9236	26.7244	25.2821	4.68467e+07	9.28384e+07	1.10784e+08	3.38643e+07	6.46753e+07	4.52669e+07	5.81797e+07	9.56293e+07	1.13448e+08	2.82659e+08	2.08131e+08	3.81856e+07	6.36692e+07	2.4093e+08	1.68958e+07
P0C0L5	Complement C4-B OS=Homo sapiens OX=9606 GN=C4B PE=1 SV=2	C4B	26.041	26.1427	27.3313	24.3768	25.8091	26.6916	24.0577	27.6748	27.7609	27.0163	25.9448	24.5151	25.9132	26.7337	25.0902	8.42958e+07	1.03867e+08	2.0309e+08	1.35008e+07	7.48427e+07	7.39233e+07	2.68642e+07	3.263e+08	7.50359e+07	3.70164e+08	1.19356e+08	3.4648e+07	6.67897e+07	2.56205e+08	1.16469e+07
Q13410	Butyrophilin subfamily 1 member A1 OS=Homo sapiens OX=9606 GN=BTN1A1 PE=1 SV=3	BTN1A1	30.6563	31.2032	30.8411	32.2531	31.4072	31.575	31.6944	30.9353	30.7602	30.7058	31.4484	31.9304	31.1855	30.8398	31.2296	1.66532e+09	2.79387e+09	1.89252e+09	2.59523e+09	2.96595e+09	3.30883e+09	4.30927e+09	2.52045e+09	9.09919e+08	3.84927e+09	4.36442e+09	4.76704e+09	2.11167e+09	3.60963e+09	1.24512e+09
P0C0L4	Complement C4-A OS=Homo sapiens OX=9606 GN=C4A PE=1 SV=2	C4A	26.1863	26.0598	27.2958	24.3828	25.7525	26.7566	23.9805	27.6671	27.6032	26.892	25.8753	24.4885	25.8068	26.6226	25.1115	9.81889e+07	1.03289e+08	1.93087e+08	1.32108e+07	7.01279e+07	7.53492e+07	2.68196e+07	3.41847e+08	6.55426e+07	3.57669e+08	1.1979e+08	3.58261e+07	6.04567e+07	2.3115e+08	1.15173e+07
O60664	Perilipin-3 OS=Homo sapiens OX=9606 GN=PLIN3 PE=1 SV=3	PLIN3	27.3239	27.1006	27.4643	29.4162	28.0248	28.0047	27.8791	26.9204	26.8756	26.7944	28.4779	28.1729	27.6039	25.6765	27.6117	1.43766e+08	1.41421e+08	1.96854e+08	3.92464e+08	3.07315e+08	2.96472e+08	2.66195e+08	1.35577e+08	6.55681e+07	2.22447e+08	4.84186e+08	3.06506e+08	1.90581e+08	1.08833e+08	1.07941e+08
P04264	Keratin, type II cytoskeletal 1 OS=Homo sapiens OX=9606 GN=KRT1 PE=1 SV=6	KRT1	29.461	28.8268	29.1633	27.6228	29.665	29.0267	30.1236	26.6574	27.9957	28.9276	27.7843	28.2812	27.6147	28.3168	27.8358	6.84091e+08	5.06157e+08	6.48437e+08	1.14859e+08	9.71829e+08	5.48617e+08	1.36458e+09	1.22225e+08	1.29862e+08	1.0557e+09	3.2386e+08	3.57415e+08	1.94799e+08	6.88365e+08	1.14881e+08
P63261	Actin, cytoplasmic 2 OS=Homo sapiens OX=9606 GN=ACTG1 PE=1 SV=1	ACTG1	29.155	28.9325	29.2502	28.4675	28.8482	28.8514	28.7947	29.158	29.077	29.5995	29.2686	29.9236	28.655	30.7032	29.5524	3.36394e+08	3.31093e+08	6.35829e+08	1.90461e+08	5.09379e+08	8.65556e+08	3.30213e+08	4.20488e+08	4.8958e+08	1.02245e+09	5.50855e+08	6.7832e+08	3.69913e+08	3.32311e+09	6.72726e+08
P60709	Actin, cytoplasmic 1 OS=Homo sapiens OX=9606 GN=ACTB PE=1 SV=1	ACTB	29.1544	28.9343	29.2506	28.468	28.8487	28.8516	28.7965	29.16	29.0776	29.6001	29.2697	29.923	28.6564	30.7041	29.5532	3.36394e+08	3.31649e+08	6.35829e+08	1.90461e+08	5.09379e+08	8.65556e+08	3.30765e+08	4.2125e+08	4.89721e+08	1.02332e+09	5.51529e+08	6.7832e+08	3.70152e+08	3.32399e+09	6.72999e+08
P10909	Clusterin OS=Homo sapiens OX=9606 GN=CLU PE=1 SV=1	CLU	30.3212	31.1408	30.888	30.8407	31.0622	31.8794	32.3339	31.8824	31.7271	30.8708	30.9463	31.0724	31.4587	31.0896	30.7778	1.24268e+09	2.51851e+09	2.59771e+09	1.29542e+09	3.10272e+09	3.26702e+09	6.31887e+09	4.57417e+09	1.42208e+09	4.06231e+09	2.90082e+09	2.47567e+09	3.39086e+09	5.70254e+09	7.27871e+08
Q8WUM4	Programmed cell death 6-interacting protein OS=Homo sapiens OX=9606 GN=PDCD6IP PE=1 SV=1	PDCD6IP	27.6692	27.8003	27.8549	28.3192	27.8778	28.1001	27.6617	27.6379	28.2	27.6018	27.9242	28.1936	27.959	26.6167	27.6213	1.94295e+08	2.44351e+08	2.24581e+08	1.5967e+08	2.41534e+08	3.42119e+08	2.43579e+08	2.37172e+08	1.77358e+08	4.14155e+08	3.50927e+08	3.30791e+08	2.12143e+08	1.81733e+08	1.17367e+08
P35527	Keratin, type I cytoskeletal 9 OS=Homo sapiens OX=9606 GN=KRT9 PE=1 SV=3	KRT9	27.6218	27.5123	29.0276	25.661	26.1703	26.5705	25.9317	22.8192	25.1862	26.229	25.0059	25.8914	25.3583	24.1641	24.7739	1.845e+08	1.96384e+08	4.5419e+08	2.26918e+07	6.6347e+07	1.34611e+08	72048243	8.24631e+06	2.49449e+07	1.56935e+08	4.55536e+07	6.58129e+07	3.13764e+07	29783919	1.85244e+07
O43490	Prominin-1 OS=Homo sapiens OX=9606 GN=PROM1 PE=1 SV=1	PROM1	27.4774	26.9271	26.7022	26.712	27.0884	27.3886	26.693	28.188	30.2403	27.4743	26.8269	26.968	28.4679	27.4085	25.2762	1.96455e+08	1.54056e+08	1.34466e+08	6.97593e+07	1.86016e+08	1.3591e+08	1.4373e+08	4.01034e+08	4.74539e+08	4.37839e+08	1.89425e+08	1.63355e+08	4.01835e+08	4.18798e+08	1.50259e+07
P35579	Myosin-9 OS=Homo sapiens OX=9606 GN=MYH9 PE=1 SV=4	MYH9	24.0915	25.2108	26.475	25.6922	24.9273	25.3176	25.4367	25.3094	25.3997	25.6845	25.4894	25.5631	24.8561	24.7705	25.1986	2.23979e+07	5.58749e+07	8.3516e+07	2.50132e+07	3.02381e+07	3.73308e+07	7.17037e+07	6.49872e+07	1.91157e+07	1.50911e+08	8.9331e+07	7.35184e+07	2.38961e+07	4.89166e+07	1.6434e+07
P05814	Beta-casein OS=Homo sapiens OX=9606 GN=CSN2 PE=1 SV=4	CSN2	33.8589	34.5429	34.7015	36.8768	35.2115	35.214	35.3436	34.9074	33.8707	34.5025	34.6821	35.2152	33.8539	32.2635	35.4794	1.13819e+10	2.09992e+10	3.39039e+10	7.89078e+10	5.11034e+10	4.50202e+10	4.01383e+10	2.93652e+10	8.5824e+09	3.97144e+10	3.04788e+10	3.44911e+10	1.65574e+10	1.19434e+10	2.58701e+10
P01833	Polymeric immunoglobulin receptor OS=Homo sapiens OX=9606 GN=PIGR PE=1 SV=4	PIGR	26.5848	26.4356	27.5884	26.78	26.6017	26.7982	28.6472	28.8026	30.3482	28.6886	27.6614	27.4797	29.1453	27.7348	26.8632	1.37373e+08	1.42253e+08	2.42727e+08	71417822	1.29648e+08	7.11933e+07	7.23054e+08	7.97123e+08	4.03375e+08	1.31884e+09	438521309	3.02359e+08	6.27611e+08	5.12811e+08	3.56044e+07
P47710	Alpha-S1-casein OS=Homo sapiens OX=9606 GN=CSN1S1 PE=1 SV=1	CSN1S1	32.6846	34.3579	34.0483	35.6456	34.5035	34.6683	34.8687	34.5649	33.0492	34.182	34.2632	33.2939	31.6899	33.5779	34.7818	5.73112e+09	2.09904e+10	2.1373e+10	3.33238e+10	3.10153e+10	2.73741e+10	3.28206e+10	2.63196e+10	4.31072e+09	3.61402e+10	2.59073e+10	1.0348e+10	3.66303e+09	2.94467e+10	1.41581e+10
P46940	Ras GTPase-activating-like protein IQGAP1 OS=Homo sapiens OX=9606 GN=IQGAP1 PE=1 SV=1	IQGAP1	26.7485	27.7849	26.2396	27.7248	27.8052	27.7841	27.7201	28.2988	27.8918	27.7185	28.0915	28.1846	27.4181	29.4371	27.8559	7.32189e+07	1.72462e+08	1.20175e+08	1.7336e+08	3.76518e+08	2.3499e+08	1.80926e+08	2.675e+08	1.22484e+08	3.20329e+08	2.81123e+08	2.34495e+08	2.39055e+08	2.10449e+09	1.18083e+08
P15311	Ezrin OS=Homo sapiens OX=9606 GN=EZR PE=1 SV=4	EZR	28.8349	28.0362	28.5039	28.4812	28.3342	28.3301	28.0468	28.7283	27.9994	28.2315	28.8864	28.5421	28.0159	27.7266	28.5407	2.74862e+08	1.81452e+08	3.68132e+08	1.8674e+08	3.46433e+08	6.08731e+08	2.00578e+08	3.18435e+08	2.34134e+08	4.04068e+08	4.31133e+08	2.65578e+08	2.3069e+08	4.1004e+08	3.36752e+08
P13645	Keratin, type I cytoskeletal 10 OS=Homo sapiens OX=9606 GN=KRT10 PE=1 SV=6	KRT10	27.9915	27.0778	27.5554	26.4973	28.9964	27.5214	29.3736	26.3549	26.8069	27.7367	26.4003	25.3694	26.2661	25.9405	27.4009	4.48957e+08	2.73657e+08	1.6981e+08	4.20249e+07	4.88035e+08	1.3321e+08	1.47451e+09	1.80109e+08	3.92693e+07	8.40372e+08	225519087	8.63131e+07	6.10611e+07	1.05835e+08	5.85814e+07
P11142	Heat shock cognate 71 kDa protein OS=Homo sapiens OX=9606 GN=HSPA8 PE=1 SV=1	HSPA8	27.4985	27.0683	26.8782	27.0008	27.406	27.2727	27.6399	27.6864	27.5122	27.1608	27.207	27.121	27.713	27.3973	27.3573	1.65331e+08	1.40904e+08	1.26164e+08	7.07751e+07	1.9253e+08	1.8209e+08	2.29788e+08	2.34917e+08	1.0399e+08	2.922e+08	2.0445e+08	1.50638e+08	1.97764e+08	3.45128e+08	9.23114e+07
Q6WN34	Chordin-like protein 2 OS=Homo sapiens OX=9606 GN=CHRDL2 PE=1 SV=1	CHRDL2	27.8078	29.2987	28.6602	29.8934	29.4657	29.904	29.8966	28.7184	28.207	28.0434	29.1357	28.5747	28.1057	27.7311	28.4982	2.37013e+08	7.6496e+08	4.9278e+08	5.96966e+08	9.11663e+08	8.58624e+08	1.27049e+09	5.55733e+08	1.28101e+08	6.23276e+08	9.00518e+08	4.77343e+08	2.9487e+08	4.9402e+08	1.54914e+08
P35908	Keratin, type II cytoskeletal 2 epidermal OS=Homo sapiens OX=9606 GN=KRT2 PE=1 SV=2	KRT2	28.5231	27.7901	27.9278	27.6667	28.859	27.7644	29.2776	26.0167	27.5457	28.0358	27.1907	27.7103	27.3891	27.0828	27.6867	4.16698e+08	2.87892e+08	2.43103e+08	1.04535e+08	4.90694e+08	2.22007e+08	8.85815e+08	9.14762e+07	9.22835e+07	6.63886e+08	2.50443e+08	2.80772e+08	1.47077e+08	2.58344e+08	1.00573e+08
Q9HC84	Mucin-5B OS=Homo sapiens OX=9606 GN=MUC5B PE=1 SV=3	MUC5B	23.6308	24.0305	20.5185	24.8409	23.4825	23.9857	23.9279	24.4289	23.1728	26.0371	21.2206	21.7104	23.8105	21.472	22.8847	2.82402e+07	4.27804e+07	847424	8.73623e+06	6999066	1.35633e+07	4.37229e+07	6.12484e+07	3734825	3.34347e+08	8040840	8830401	7.29478e+06	3.13274e+06	3.02303e+06
Q14697	Neutral alpha-glucosidase AB OS=Homo sapiens OX=9606 GN=GANAB PE=1 SV=3	GANAB	25.1632	25.907	25.3937	25.8621	26.2839	26.3359	26.2884	26.0924	25.9538	25.6124	25.9206	25.3824	25.1335	26.0805	25.7725	3.328e+07	6.39962e+07	6.1913e+07	44141124	1.21467e+08	68189999	9.14781e+07	7.90508e+07	2.53102e+07	1.01478e+08	8.51477e+07	4.58543e+07	4.5433e+07	1.90256e+08	2.20598e+07
P07498	Kappa-casein OS=Homo sapiens OX=9606 GN=CSN3 PE=1 SV=3	CSN3	32.9799	34.4388	34.2517	35.5692	34.8543	34.9306	35.0243	34.8067	34.9279	34.1463	34.8061	34.7803	33.941	33.3595	34.3636	7.31667e+09	2.30979e+10	2.75926e+10	3.54367e+10	4.43496e+10	2.81447e+10	3.80337e+10	3.23773e+10	1.35888e+10	3.66809e+10	3.9268e+10	3.01658e+10	1.95515e+10	2.83793e+10	9.08271e+09
Q96KP4	Cytosolic non-specific dipeptidase OS=Homo sapiens OX=9606 GN=CNDP2 PE=1 SV=2	CNDP2	26.772	26.1643	25.8197	26.2891	26.2711	26.2061	26.4912	26.1271	25.3709	25.6754	26.438	26.7599	25.1781	27.4672	26.8052	6.47647e+07	4.8807e+07	8.02716e+07	5.727e+07	1.16186e+08	1.01212e+08	6.71761e+07	5.16645e+07	2.7442e+07	6.76424e+07	7.77643e+07	7.60164e+07	4.522e+07	4.80094e+08	7.32988e+07
Q08380	Galectin-3-binding protein OS=Homo sapiens OX=9606 GN=LGALS3BP PE=1 SV=1	LGALS3BP	28.0543	28.5435	28.9488	28.2859	29.3241	28.3908	29.2888	29.2827	29.5727	28.6564	28.4293	27.8053	28.2194	27.1496	28.4472	2.94184e+08	4.7418e+08	6.12201e+08	1.99246e+08	8.40537e+08	2.82656e+08	8.72271e+08	8.59828e+08	3.10206e+08	9.9733e+08	5.77424e+08	2.93009e+08	3.24507e+08	3.35787e+08	1.40518e+08
P0DOX2	Immunoglobulin alpha-2 heavy chain OS=Homo sapiens OX=9606 PE=1 SV=2	IGHA2_2	27.8739	26.6771	28.4651	28.0964	27.3426	27.7471	29.6085	30.1359	31.9675	30.0983	28.7768	28.919	30.5761	28.6992	27.862	2.96389e+08	1.48477e+08	4.72151e+08	1.88424e+08	2.29544e+08	1.4695e+08	1.2429e+09	1.77327e+09	1.32503e+09	3.0935e+09	8.38747e+08	7.2386e+08	1.79248e+09	1.06004e+09	7.60756e+07
P01877	Immunoglobulin heavy constant alpha 2 OS=Homo sapiens OX=9606 GN=IGHA2 PE=1 SV=4	IGHA2	28.3755	26.9905	28.8509	28.1955	27.628	28.0501	29.797	30.3018	32.3387	30.4451	29.0632	29.0711	30.9455	29.0404	28.0078	4.14394e+08	1.82211e+08	6.29645e+08	2.05992e+08	2.85533e+08	1.79857e+08	1.39875e+09	1.9647e+09	1.70035e+09	3.88515e+09	1.01022e+09	7.94359e+08	2.3634e+09	1.37062e+09	8.35037e+07
P01876	Immunoglobulin heavy constant alpha 1 OS=Homo sapiens OX=9606 GN=IGHA1 PE=1 SV=2	IGHA1	28.9437	27.6211	29.6175	28.5744	28.3782	28.6926	30.4181	30.8736	32.4616	30.7668	29.5699	29.5736	31.0718	29.6389	28.7543	6.21536e+08	2.85356e+08	1.08514e+09	2.71363e+08	4.86539e+08	2.73957e+08	2.17634e+09	2.95411e+09	1.80663e+09	4.91187e+09	1.45192e+09	1.13839e+09	2.61344e+09	2.10254e+09	1.36699e+08
P02649	Apolipoprotein E OS=Homo sapiens OX=9606 GN=APOE PE=1 SV=1	APOE	27.6587	27.4115	27.2021	28.6398	28.466	29.0678	28.5373	27.846	26.9582	27.8037	27.4367	27.5591	26.5177	26.9569	27.6464	2.37585e+08	2.29864e+08	1.83863e+08	2.56665e+08	4.6738e+08	4.2203e+08	5.50465e+08	3.37441e+08	4.7304e+07	5.8677e+08	3.08315e+08	2.62444e+08	1.00549e+08	2.96128e+08	7.53283e+07
O00468	Agrin OS=Homo sapiens OX=9606 GN=AGRN PE=1 SV=6	AGRN	24.344	25.3181	25.1	24.8017	25.7662	24.8019	25.3239	25.8953	26.3094	25.3595	25.1681	24.3569	25.8473	23.1332	24.4472	2.76818e+07	62442304	2.90154e+07	1.21593e+07	4.87392e+07	2.79307e+07	68797262	1.01197e+08	3.84111e+07	1.24989e+08	7.4173e+07	33058091	4.28067e+07	1.41698e+07	1.04419e+07
Q16851	UTP--glucose-1-phosphate uridylyltransferase OS=Homo sapiens OX=9606 GN=UGP2 PE=1 SV=5	UGP2	27.1756	27.1421	26.8249	27.4591	27.8338	26.8952	27.4764	26.0541	26.0479	26.382	27.38	27.7571	25.2428	27.6689	27.6564	1.01305e+08	1.13667e+08	1.18359e+08	9.46591e+07	2.52111e+08	1.8786e+08	1.57249e+08	5.80818e+07	5.05115e+07	1.30533e+08	1.76668e+08	1.79426e+08	34739964	4.05568e+08	1.52223e+08
Q8N271	Prominin-2 OS=Homo sapiens OX=9606 GN=PROM2 PE=1 SV=1	PROM2	26.6121	26.1208	25.9951	25.0212	26.3794	26.1963	26.6263	27.1917	27.1129	26.3907	25.8012	24.8478	27.4031	25.7425	25.6617	8.17267e+07	6.67645e+07	6.48804e+07	1.70218e+07	8.96407e+07	9.96321e+07	1.03998e+08	1.52344e+08	9.09736e+07	1.56558e+08	7.0509e+07	2.8475e+07	1.51316e+08	1.03964e+08	3.28829e+07
P35241	Radixin OS=Homo sapiens OX=9606 GN=RDX PE=1 SV=1	RDX	27.866	27.2606	27.3599	27.383	27.8848	27.5134	27.6335	28.0352	27.3856	27.1055	27.9915	27.8569	27.4035	27.141	27.7692	1.47497e+08	1.11333e+08	1.63742e+08	8.57357e+07	2.49368e+08	3.34741e+08	1.58205e+08	2.06888e+08	1.48196e+08	1.94469e+08	2.4354e+08	1.7348e+08	1.48316e+08	2.68557e+08	1.91075e+08
P26038	Moesin OS=Homo sapiens OX=9606 GN=MSN PE=1 SV=3	MSN	27.9087	27.2372	27.4753	27.455	27.4651	27.3789	27.513	28.0189	27.3441	27.2556	27.9405	27.8182	27.2824	27.358	27.6883	1.42945e+08	1.03063e+08	1.81383e+08	9.21606e+07	1.9064e+08	3.16949e+08	1.36919e+08	1.9246e+08	1.49662e+08	2.03028e+08	2.21178e+08	1.58902e+08	1.39455e+08	3.19218e+08	1.87772e+08
P15144	Aminopeptidase N OS=Homo sapiens OX=9606 GN=ANPEP PE=1 SV=4	ANPEP	26.0038	26.1517	25.5874	24.3772	25.6362	26.6048	24.2784	25.5846	26.1933	26.2514	24.7166	25.4817	25.9354	26.2412	24.4484	8.52712e+07	1.08491e+08	3.54919e+07	7.90485e+06	3.886e+07	1.14565e+08	3.24944e+07	7.95467e+07	4.16646e+07	2.26112e+08	5.28814e+07	7.02837e+07	3.9702e+07	1.06594e+08	1.2286e+07
Q14204	Cytoplasmic dynein 1 heavy chain 1 OS=Homo sapiens OX=9606 GN=DYNC1H1 PE=1 SV=5	DYNC1H1	23.7855	24.6064	25.7713	23.3843	23.9323	24.2046	24.1264	24.3786	24.8084	25.2046	24.3792	23.5546	24.6717	23.6312	24.2626	1.09758e+07	2.22645e+07	6.63835e+07	6.53942e+06	1.96406e+07	2.20073e+07	1.75176e+07	20652369	1.61774e+07	6.55554e+07	2.50688e+07	1.10695e+07	2.72236e+07	2.87478e+07	1.09529e+07
P08571	Monocyte differentiation antigen CD14 OS=Homo sapiens OX=9606 GN=CD14 PE=1 SV=2	CD14	27.9474	27.8015	27.8367	28.8615	27.8857	28.0011	28.616	28.0331	27.5078	28.0533	27.7265	27.7364	28.4016	26.8265	28.2474	2.24383e+08	2.32882e+08	2.31039e+08	2.42236e+08	2.53009e+08	3.21984e+08	4.49422e+08	2.97019e+08	1.10649e+08	5.3934e+08	2.91395e+08	2.29438e+08	3.00355e+08	2.18968e+08	1.82596e+08
O43707	Alpha-actinin-4 OS=Homo sapiens OX=9606 GN=ACTN4 PE=1 SV=2	ACTN4	25.7111	24.9867	25.013	25.6886	25.3169	25.584	25.8511	26.6647	25.9279	25.6762	25.6399	25.997	25.4655	26.5046	25.6446	6.21377e+07	4.31877e+07	2.58364e+07	2.12647e+07	3.37584e+07	5.83582e+07	8.62835e+07	1.50119e+08	3.58289e+07	1.35468e+08	8.95185e+07	8.96645e+07	3.10706e+07	1.3868e+08	2.90968e+07
P16671	Platelet glycoprotein 4 OS=Homo sapiens OX=9606 GN=CD36 PE=1 SV=2	CD36	28.323	28.6068	28.7055	29.3857	28.9242	29.9385	29.3364	29.2817	26.2751	28.7696	28.6611	28.746	28.775	28.3398	29.6737	4.22901e+08	5.91206e+08	4.97457e+08	4.1074e+08	6.12715e+08	7.19985e+08	1.07579e+09	1.02529e+09	2.74882e+07	1.28727e+09	8.09095e+08	6.71094e+08	4.58754e+08	7.36951e+08	2.86498e+08
P15941	Mucin-1 OS=Homo sapiens OX=9606 GN=MUC1 PE=1 SV=3	MUC1	30.3457	30.5446	29.8892	31.4231	30.9138	30.5579	31.2138	30.0596	30.4817	30.0516	30.7938	30.5232	30.8487	29.1934	30.4724	1.04069e+09	1.37178e+09	1.03524e+09	1.5447e+09	2.22929e+09	1993625851	2.39361e+09	1.06463e+09	9.14764e+08	1.89574e+09	2.14885e+09	1.39309e+09	1.76924e+09	1.22005e+09	8.98263e+08
P12814	Alpha-actinin-1 OS=Homo sapiens OX=9606 GN=ACTN1 PE=1 SV=2	ACTN1	24.8377	25.0024	24.815	25.6684	25.1762	25.4353	25.8153	26.6381	25.9916	25.6759	25.6509	25.8496	25.2912	26.3848	25.5365	3.39834e+07	4.37445e+07	2.24805e+07	2.093e+07	3.05667e+07	5.26404e+07	8.4327e+07	1.47647e+08	3.74438e+07	1.35694e+08	9.0373e+07	8.11132e+07	2.74847e+07	1.274e+08	2.69939e+07
P06733	Alpha-enolase OS=Homo sapiens OX=9606 GN=ENO1 PE=1 SV=2	ENO1	27.5539	26.7901	26.6756	26.9361	27.3458	27.0217	27.414	27.0686	26.8272	26.627	26.8635	27.0547	26.5903	27.5712	27.0093	1.16164e+08	7.8562e+07	1.32125e+08	8.15559e+07	2.22549e+08	1.8778e+08	1.32848e+08	1.03506e+08	7.93724e+07	1.36467e+08	1.08948e+08	9.72756e+07	1.09454e+08	4.69232e+08	8.90025e+07
P06858	Lipoprotein lipase OS=Homo sapiens OX=9606 GN=LPL PE=1 SV=1	LPL	27.1719	28.5406	27.4129	28.25	29.6687	29.0409	29.3179	28.046	27.478	27.7762	28.3031	27.3066	27.3226	27.6656	28.1012	1.43933e+08	4.26824e+08	2.23422e+08	2.05685e+08	1.12952e+09	4.64717e+08	8.02723e+08	3.29067e+08	7.60888e+07	4.88702e+08	4.77162e+08	1.87037e+08	1.84442e+08	5.08147e+08	1.15826e+08
O14745	Na(+)/H(+) exchange regulatory cofactor NHE-RF1 OS=Homo sapiens OX=9606 GN=SLC9A3R1 PE=1 SV=4	SLC9A3R1	28.1198	27.2776	27.5721	26.8256	27.172	27.0936	26.9676	27.5074	27.5737	27.3911	27.6434	27.5131	27.7211	26.7423	27.2622	1.68898e+08	1.08188e+08	1.76344e+08	5.41631e+07	1.4145e+08	2.80284e+08	9.57615e+07	1.3781e+08	189111615	2.27647e+08	1.83745e+08	1.31277e+08	1.71831e+08	1.89388e+08	1.50604e+08
P05413	Fatty acid-binding protein, heart OS=Homo sapiens OX=9606 GN=FABP3 PE=1 SV=4	FABP3	29.8202	29.9718	29.7658	29.9485	30.0111	29.935	29.695	29.8313	29.2614	29.6144	29.4231	29.6139	30.1067	28.6815	29.7941	6.19901e+08	7.90716e+08	1.04324e+09	6.10164e+08	1.30889e+09	1.37553e+09	7.16195e+08	7.79235e+08	4.17147e+08	1.20042e+09	7.12483e+08	6.35938e+08	1.16123e+09	9.39191e+08	5.96394e+08
P68133	Actin, alpha skeletal muscle OS=Homo sapiens OX=9606 GN=ACTA1 PE=1 SV=1	ACTA1	28.5617	28.2944	28.801	27.7526	28.1757	28.2636	28.0696	28.5167	28.5474	28.9369	28.5941	29.2485	28.0167	29.8839	28.7717	2.10367e+08	2.00716e+08	4.7813e+08	1.19123e+08	3.28104e+08	5.94593e+08	1.88472e+08	2.54343e+08	3.50155e+08	6.09395e+08	3.25615e+08	4.00786e+08	2.43986e+08	1.93336e+09	4.04269e+08
Q6UXY8	Transmembrane channel-like protein 5 OS=Homo sapiens OX=9606 GN=TMC5 PE=2 SV=3	TMC5	26.4849	25.1223	24.9687	24.6761	25.515	24.9545	25.2171	25.5	26.8215	25.4701	25.0245	24.3825	26.5983	24.9951	24.7207	8.29823e+07	3.70575e+07	2.81546e+07	1.18447e+07	4.35204e+07	4.29799e+07	4.34259e+07	5.22987e+07	7.58348e+07	9.17257e+07	4.56383e+07	2.28716e+07	7.65635e+07	5.47354e+07	1.74738e+07
Q96S86	Hyaluronan and proteoglycan link protein 3 OS=Homo sapiens OX=9606 GN=HAPLN3 PE=2 SV=1	HAPLN3	25.4721	26.8411	26.3329	27.1752	27.1062	26.9798	27.2472	28.6643	27.0442	26.5753	25.9114	25.6408	26.9745	24.5331	26.4269	6.23221e+07	1.84852e+08	8.23524e+07	7.60841e+07	1.48992e+08	1.01599e+08	2.68801e+08	7.10576e+08	5.13926e+07	2.99047e+08	1.27905e+08	8.29194e+07	1.12912e+08	4.51506e+07	3.31105e+07
P13639	Elongation factor 2 OS=Homo sapiens OX=9606 GN=EEF2 PE=1 SV=4	EEF2	28.243	29.0498	27.8755	28.1032	28.5545	28.5417	29.3547	29.0047	27.9099	28.1149	28.5574	28.5197	28.6858	29.0922	29.3171	3.40505e+08	6.84003e+08	2.41947e+08	1.45987e+08	4.10019e+08	371584123	9.2724e+08	7.20133e+08	1.16005e+08	6.95885e+08	6.40841e+08	488236697	3.72859e+08	1.07339e+09	3.04087e+08
P08133	Annexin A6 OS=Homo sapiens OX=9606 GN=ANXA6 PE=1 SV=3	ANXA6	24.4743	24.4103	25.6258	25.2549	25.0207	24.7773	24.9638	25.5019	23.364	24.9466	23.8892	24.5453	24.7473	24.4484	25.279	1.47324e+07	1.61843e+07	4.23688e+07	16883356	2.94839e+07	5.56757e+07	2.60634e+07	3.74651e+07	1.01115e+07	45650001	1.48639e+07	1.83174e+07	2.02538e+07	3.57605e+07	3.76878e+07
P07900	Heat shock protein HSP 90-alpha OS=Homo sapiens OX=9606 GN=HSP90AA1 PE=1 SV=5	HSP90AA1	25.2854	25.0673	24.9832	25.5178	25.914	25.6563	26.0681	25.7332	24.9487	25.3356	25.8587	25.8898	24.7353	27.2209	26.0042	4.2858e+07	4.2311e+07	2.90967e+07	2.17176e+07	5.87129e+07	5.76053e+07	9.29068e+07	7.29179e+07	1.70628e+07	9.91099e+07	9.65164e+07	7.71214e+07	2.15341e+07	2.61958e+08	3.505e+07
P12821	Angiotensin-converting enzyme OS=Homo sapiens OX=9606 GN=ACE PE=1 SV=1	ACE	25.8677	24.8971	25.57	24.9763	25.4026	25.1907	25.0198	25.4715	26.3577	25.4938	25.0296	25.2752	26.5754	24.6914	24.8913	5.12847e+07	3.00532e+07	5.30381e+07	1.81105e+07	4.99909e+07	4.30036e+07	3.59059e+07	4.86096e+07	4.67079e+07	8.83987e+07	4.34213e+07	4.02576e+07	9.35748e+07	5.50677e+07	1.67058e+07
Q13228	Methanethiol oxidase OS=Homo sapiens OX=9606 GN=SELENBP1 PE=1 SV=2	SELENBP1	26.4549	25.8679	26.2981	26.5471	26.5806	26.0351	26.9116	26.4573	26.0732	26.0285	26.6125	25.9768	26.1306	25.7351	26.5747	6.71853e+07	5.13609e+07	8.97227e+07	5.49418e+07	1.15514e+08	8.6708e+07	116185355	8.39452e+07	4.30668e+07	1.11661e+08	1.1342e+08	5.70892e+07	7.0207e+07	1.1593e+08	6.02558e+07
P01871	Immunoglobulin heavy constant mu OS=Homo sapiens OX=9606 GN=IGHM PE=1 SV=4	IGHM	27.1892	27.4218	27.9404	26.3496	27.3019	27.5536	27.3148	27.6976	28.6951	27.6982	26.6012	27.0771	26.639	27.0388	25.9797	1.83826e+08	2.48025e+08	3.07934e+08	5.2682e+07	2.09387e+08	1.37373e+08	252699459	3.2616e+08	1.46599e+08	5.8428e+08	1.85092e+08	2.01311e+08	1.09807e+08	314674850	2.20598e+07
P02647	Apolipoprotein A-I OS=Homo sapiens OX=9606 GN=APOA1 PE=1 SV=1	APOA1	26.6528	26.484	26.3828	28.67	26.886	27.4606	28.1401	26.1189	24.9606	25.1162	27.3121	27.4357	25.8868	26.9893	27.4646	1.17221e+08	1.19748e+08	9.82683e+07	2.47164e+08	1.47423e+08	1.48253e+08	4.14136e+08	1.00991e+08	1.26775e+07	9.02475e+07	2.80188e+08	2.38718e+08	6.12344e+07	2.85611e+08	7.10737e+07
Q9UQB8	Brain-specific angiogenesis inhibitor 1-associated protein 2 OS=Homo sapiens OX=9606 GN=BAIAP2 PE=1 SV=1	BAIAP2	26.008	28.7536	25.0898	24.4052	25.589	25.6092	24.6354	25.1044	25.9148	24.684	25.1324	26.8505	26.6436	26.3226	25.6457	3.7704e+07	290379485	4.10393e+07	13158001	61402546	7.98305e+07	1.83485e+07	2.51399e+07	4.77238e+07	3.36354e+07	3.11025e+07	8.00202e+07	1.0589e+08	1.8412e+08	3.91427e+07
P27105	Stomatin OS=Homo sapiens OX=9606 GN=STOM PE=1 SV=3	STOM	27.0257	27.0889	26.3915	27.9269	27.4164	26.9326	26.8537	26.5523	26.1857	26.2582	27.2628	28.0469	26.4561	26.5343	27.3848	1.04487e+08	1.25359e+08	8.49357e+07	1.26872e+08	1.82937e+08	1.73861e+08	1.16868e+08	9.38775e+07	5.01112e+07	1.37094e+08	1.86393e+08	2.51011e+08	7.80629e+07	1.79011e+08	1.13716e+08
P43490	Nicotinamide phosphoribosyltransferase OS=Homo sapiens OX=9606 GN=NAMPT PE=1 SV=1	NAMPT	24.2788	23.8526	22.6286	23.7811	23.4901	24.3227	23.1859	24.031	22.2375	23.8305	23.3461	24.2678	23.2553	26.313	24.2985	1.00732e+07	8.60885e+06	6.62987e+06	7.59432e+06	1.27509e+07	4.15301e+07	5.95084e+06	1.05821e+07	4.73446e+06	1.64899e+07	7987098	1.18328e+07	8.99605e+06	1.62703e+08	1.95252e+07
P01009	Alpha-1-antitrypsin OS=Homo sapiens OX=9606 GN=SERPINA1 PE=1 SV=3	SERPINA1	22.0974	22.0497	20.9905	22.0306	21.5238	22.4359	23.1249	21.8008	22.7555	20.128	22.2922	22.7482	20.6876	27.0975	21.5311	3.43709e+06	3.81843e+06	3.86538e+06	4.09598e+06	5.92144e+06	3.99837e+06	8.8289e+06	3.49057e+06	2.41386e+06	1.9602e+06	5.95393e+06	6387067	2.75376e+06	5.08618e+08	1.02096e+06
P06727	Apolipoprotein A-IV OS=Homo sapiens OX=9606 GN=APOA4 PE=1 SV=4	APOA4	24.2362	25.6479	24.9206	26.8858	25.7856	26.6465	25.6097	25.5697	23.8824	24.8488	25.5877	26.2262	24.317	25.5253	25.6707	1.78326e+07	5.44785e+07	4.33989e+07	8.7324e+07	8.3669e+07	8.53129e+07	5.82184e+07	5.60579e+07	6.0749e+06	6.08983e+07	6.88712e+07	8.38444e+07	2.51007e+07	1.25982e+08	2.0739e+07
P04406	Glyceraldehyde-3-phosphate dehydrogenase OS=Homo sapiens OX=9606 GN=GAPDH PE=1 SV=3	GAPDH	26.7762	25.1773	24.1082	24.8884	24.9071	24.85	24.9756	24.865	24.5331	25.7802	24.1955	24.203	24.1041	26.8778	25.4311	4.4372e+07	1.68223e+07	2.80609e+07	2.48328e+07	51674014	5.05532e+07	1.60509e+07	1.47163e+07	1.96323e+07	4.96922e+07	1.12262e+07	8.82516e+06	2.45898e+07	3.6527e+08	3.61556e+07
P21399	Cytoplasmic aconitate hydratase OS=Homo sapiens OX=9606 GN=ACO1 PE=1 SV=3	ACO1	24.5247	24.0085	23.1867	23.5452	23.579	23.148	23.2326	24.0466	22.3537	23.3842	23.2928	22.609	22.627	25.3571	24.5023	1.36788e+07	1.09832e+07	1.21087e+07	7.99933e+06	1.68218e+07	1.29516e+07	7.03854e+06	1.22493e+07	3.61258e+06	1.38582e+07	8814249	4.29124e+06	7.21968e+06	1.0405e+08	1.58314e+07
P50395	Rab GDP dissociation inhibitor beta OS=Homo sapiens OX=9606 GN=GDI2 PE=1 SV=2	GDI2	25.099	24.6463	24.306	24.7327	24.551	24.9251	25.5619	25.3708	24.144	24.8341	24.4267	23.9546	24.6052	25.6805	25.2116	2.26512e+07	1.90055e+07	2.62971e+07	1.82136e+07	32987899	3.99241e+07	3.93406e+07	3.41126e+07	1.12386e+07	4.21051e+07	21512860	1.21285e+07	2.84375e+07	1.30156e+08	2.32805e+07
P10451	Osteopontin OS=Homo sapiens OX=9606 GN=SPP1 PE=1 SV=1	SPP1	23.9311	23.2996	23.0429	29.4744	24.8066	24.6742	24.3855	25.7549	21.7975	25.2171	16.1599	23.5472	21.7191	15.1995	24.1312	9.79959e+06	7.26397e+06	6.56431e+06	2.91941e+08	2.35934e+07	5.76119e+07	1.69207e+07	4.3275e+07	3.79431e+06	5.3374e+07		8.88893e+06	2.30448e+06		1.89048e+07
Q14764	Major vault protein OS=Homo sapiens OX=9606 GN=MVP PE=1 SV=4	MVP	23.2923	24.8048	26.0831	23.3616	23.9113	24.2906	23.3678	23.8321	23.3302	25.4917	23.3324	21.236	24.4286	22.2558	24.2581	8.25915e+06	2.70601e+07	5.50166e+07	4.29846e+06	1.29245e+07	3.30282e+07	1.09671e+07	1.49778e+07	8.21075e+06	8.47246e+07	1.2853e+07	2.35035e+06	1.53582e+07	7.39863e+06	1.54386e+07
Q9NZM1	Myoferlin OS=Homo sapiens OX=9606 GN=MYOF PE=1 SV=1	MYOF	24.45	23.6443	22.6148	24.4599	23.5693	23.5024	24.1414	23.8692	24.4799	23.5538	24.0875	24.1019	24.6662	23.8618	23.8277	1.95211e+07	1.28245e+07	4.78597e+06	8.86029e+06	9.81757e+06	1.87504e+07	1.98624e+07	1.62813e+07	1.78586e+07	2.34267e+07	2.29818e+07	1.81525e+07	1.7435e+07	2.16835e+07	1.12311e+07
O00560	Syntenin-1 OS=Homo sapiens OX=9606 GN=SDCBP PE=1 SV=1	SDCBP	27.6495	27.4261	26.9545	28.1172	27.6596	27.6831	28.1652	28.3503	28.9552	27.4953	27.5017	26.8236	28.4968	26.8204	27.2578	161945372	1.59284e+08	1.65135e+08	1.90508e+08	2.84974e+08	2.20974e+08	2.91742e+08	3.28325e+08	2.5814e+08	3.25029e+08	2.21231e+08	1.08126e+08	4.22708e+08	2.87261e+08	7.86664e+07
P02538	Keratin, type II cytoskeletal 6A OS=Homo sapiens OX=9606 GN=KRT6A PE=1 SV=3	KRT6A	27.9082	27.6646	27.8732	27.6178	27.8952	27.7106	28.0019	26.6498	27.6795	27.2537	27.422	27.8982	27.5178	27.1198	27.0775	2.31581e+08	2.24608e+08	2.57918e+08	1.11345e+08	2.77218e+08	2.2806e+08	3.11394e+08	1.20749e+08	1.07965e+08	3.286e+08	2.50219e+08	2.72206e+08	1.77179e+08	2.92061e+08	7.03012e+07
P63104	14-3-3 protein zeta/delta OS=Homo sapiens OX=9606 GN=YWHAZ PE=1 SV=1	YWHAZ	26.8181	26.6347	26.5845	26.5954	26.5753	26.7462	26.8018	26.8734	26.0134	26.5247	26.96	27.1059	26.2548	27.1004	27.1028	6.29935e+07	6.3707e+07	1.18964e+08	6.17664e+07	1.25127e+08	1.79105e+08	7.84898e+07	8.16526e+07	5.21325e+07	1.1481e+08	1.05201e+08	9.10252e+07	8.31904e+07	3.24712e+08	1.09638e+08
P04259	Keratin, type II cytoskeletal 6B OS=Homo sapiens OX=9606 GN=KRT6B PE=1 SV=5	KRT6B	27.8045	27.573	27.6416	26.9462	27.6595	27.5493	28.1549	26.0892	27.4328	27.2179	27.1191	27.5349	27.0943	27.9047	26.8345	2.04282e+08	1.99805e+08	2.51516e+08	8.00388e+07	2.69562e+08	1.87909e+08	3.2818e+08	7.75992e+07	8.38433e+07	3.03825e+08	1.92257e+08	2.00569e+08	1.51266e+08	5.76209e+08	5.47369e+07
P53396	ATP-citrate synthase OS=Homo sapiens OX=9606 GN=ACLY PE=1 SV=3	ACLY	24.1615	24.0484	23.9696	24.2178	23.7929	23.8437	22.8292	23.9394	23.1308	25.7249	24.4344	24.6417	23.2218	25.3939	24.7906	1.25607e+07	1.33362e+07	1.48647e+07	9.09753e+06	1.39207e+07	24891590	6.28582e+06	1.34323e+07	7.34616e+06	8.29141e+07	2.29695e+07	2.07378e+07	7.77971e+06	7.61563e+07	2.29406e+07
O75369	Filamin-B OS=Homo sapiens OX=9606 GN=FLNB PE=1 SV=2	FLNB	23.5851	22.5462	23.711	22.4192	22.6354	22.9948	23.8154	24.301	23.5928	22.5818	23.8282	23.6031	23.3867	24.463	23.5064	8.90176e+06	4.97512e+06	1.00244e+07	2.10977e+06	5.03473e+06	1.62102e+07	1.31588e+07	1.82379e+07	1.18682e+07	9.91871e+06	1.59461e+07	1.06688e+07	7.03631e+06	3.22281e+07	1.1048e+07
P60174	Triosephosphate isomerase OS=Homo sapiens OX=9606 GN=TPI1 PE=1 SV=4	TPI1	25.2197	24.8198	24.0235	24.1094	24.6559	24.7177	25.2109	24.5323	24.6453	24.8587	24.6719	24.2618	24.4569	26.2144	24.5978	2.24677e+07	1.95543e+07	2.18647e+07	1.19582e+07	3.58775e+07	3.748e+07	2.81407e+07	1.74029e+07	1.7242e+07	3.90712e+07	2.32618e+07	1.369e+07	2.59483e+07	1.90578e+08	1.64895e+07
Q9BY76	Angiopoietin-related protein 4 OS=Homo sapiens OX=9606 GN=ANGPTL4 PE=1 SV=2	ANGPTL4	25.3413	26.2446	25.3112	26.6748	27.2168	26.2716	26.2779	26.0112	24.3945	25.0245	25.5934	25.2602	25.221	23.2079	26.4708	3.43676e+07	7.38141e+07	4.74079e+07	6.2865e+07	1.88018e+08	8.81257e+07	8.28903e+07	6.82e+07	1.16051e+07	6.16246e+07	6.19465e+07	3.84538e+07	3.91413e+07	2.10623e+07	4.83684e+07
P15291	Beta-1,4-galactosyltransferase 1 OS=Homo sapiens OX=9606 GN=B4GALT1 PE=1 SV=5	B4GALT1	23.4696	23.2724	23.3067	25.1521	23.6081	23.8351	25.3025	24.0545	24.0256	23.633	23.9825	24.1832	22.5648	26.5663	24.6127	7.81481e+06	7.82745e+06	1.65485e+07	3.06436e+07	21586531	1.39674e+07	3.50808e+07	1.46215e+07	7.71038e+06	1.95469e+07	1.68773e+07	1.51684e+07	8.6963e+06	3.02546e+08	1.14475e+07
P02675	Fibrinogen beta chain OS=Homo sapiens OX=9606 GN=FGB PE=1 SV=2	FGB	23.461	24.3261	22.064	25.4743	25.0673	25.4129	22.2759	24.6032	25.5672	23.583	23.1488	21.9818	25.3317	17.9263	21.1904	2.13252e+07	4.46036e+07	2.14693e+06	1.17622e+07	1.82218e+07	4.94727e+07	1.18181e+07	5.87112e+07	2.66328e+07	5.18308e+07	2.59946e+07	9.05315e+06	1.81717e+07	232825	1.267e+06
Q99828	Calcium and integrin-binding protein 1 OS=Homo sapiens OX=9606 GN=CIB1 PE=1 SV=4	CIB1	26.549	26.2233	25.8697	26.4066	26.6049	26.049	26.5187	26.769	27.3279	26.6543	26.1078	25.9521	27.0681	25.9642	25.9337	8.1821e+07	7.49734e+07	5.72966e+07	4.28366e+07	100958632	8.92819e+07	1.00961e+08	1.18882e+08	1.048e+08	1.96594e+08	9.1208e+07	6.40329e+07	1.1556e+08	1.16779e+08	3.94067e+07
P00558	Phosphoglycerate kinase 1 OS=Homo sapiens OX=9606 GN=PGK1 PE=1 SV=3	PGK1	25.0432	25.5859	23.8279	25.4605	25.1306	25.1363	25.5954	24.9083	24.636	24.823	25.0937	25.383	24.8029	26.2074	25.2874	3.45502e+07	5.7792e+07	1.52364e+07	2.43448e+07	3.9786e+07	3.61233e+07	6.38381e+07	3.92486e+07	1.23526e+07	6.62439e+07	5.41523e+07	51754527	2.63208e+07	1.51349e+08	1.91757e+07
P68104	Elongation factor 1-alpha 1 OS=Homo sapiens OX=9606 GN=EEF1A1 PE=1 SV=1	EEF1A1	25.9557	26.8952	28.1048	27.0433	26.5508	27.178	26.3802	26.1251	25.5282	27.112	27.2831	27.2514	26.352	26.8053	27.5526	5.32845e+07	1.17354e+08	3.11379e+08	7.68787e+07	1.12243e+08	1.72184e+08	9.01156e+07	74749214	2.65441e+07	2.65265e+08	2.02381e+08	1.54829e+08	8.1198e+07	2.41476e+08	1.0672e+08
P01834	Immunoglobulin kappa constant OS=Homo sapiens OX=9606 GN=IGKC PE=1 SV=2	IGKC	25.745	26.5803	27.9531	27.0718	25.9746	26.918	28.3838	28.3163	30.8309	27.6494	27.8786	28.8749	28.9117	27.6161	26.4656	1.27885e+08	2.62039e+08	2.79712e+08	7.82439e+07	7.51268e+07	5.18778e+07	1.0037e+09	9.48148e+08	3.77982e+08	1.06932e+09	8.4938e+08	1.32509e+09	4.7773e+08	4.22725e+08	1.81251e+07
P14618	Pyruvate kinase PKM OS=Homo sapiens OX=9606 GN=PKM PE=1 SV=4	PKM	23.6154	23.9468	23.7973	15.8348	23.7677	22.5991	20.7609	22.8912	22.2368	23.5177	19.974	23.3151	23.9239	26.5137	23.0114	9.69073e+06	1.40028e+07	1.01133e+07		1.04877e+07	1.21633e+07	1.68849e+06	7.31765e+06	4.57695e+06	2.02277e+07	1.17538e+06	9.31507e+06	9703181	1.26878e+08	7.73861e+06
P08238	Heat shock protein HSP 90-beta OS=Homo sapiens OX=9606 GN=HSP90AB1 PE=1 SV=4	HSP90AB1	25.324	24.9163	24.8925	26.3832	25.4668	25.6293	25.9596	25.6768	24.9335	25.357	26.1247	25.9397	24.604	27.1273	25.9952	4.82803e+07	4.17933e+07	2.701e+07	3.91141e+07	4.25696e+07	5.21441e+07	9.45159e+07	76909458	1.55718e+07	1.10329e+08	1.27286e+08	8.75668e+07	1.94356e+07	2.42698e+08	3.21247e+07
P0DOX7	Immunoglobulin kappa light chain OS=Homo sapiens OX=9606 PE=1 SV=1	IGKC_2	25.2123	26.3156	27.1318	27.0819	25.7998	26.6182	28.0929	27.9846	30.5193	27.1515	27.5657	28.6375	28.6853	27.0275	26.1429	1.01709e+08	2.50936e+08	1.43407e+08	7.13844e+07	6.02974e+07	4.0431e+07	9.43902e+08	8.66775e+08	2.92187e+08	8.71177e+08	7.8668e+08	1.29318e+09	3.69942e+08	2.54661e+08	1.39042e+07
O00159	Unconventional myosin-Ic OS=Homo sapiens OX=9606 GN=MYO1C PE=1 SV=4	MYO1C	26.1324	25.4111	25.6562	26	25.5777	25.3837	25.0966	26.3398	25.04	25.1459	26.0535	26.1695	25.173	25.0797	25.9673	4.31159e+07	3.00317e+07	4.95295e+07	3.23916e+07	4.96501e+07	79854124	2.64997e+07	6.21002e+07	3.04404e+07	48603348	6.17855e+07	5.23621e+07	3.11401e+07	6.34034e+07	5.72132e+07
P02679	Fibrinogen gamma chain OS=Homo sapiens OX=9606 GN=FGG PE=1 SV=3	FGG	24.5824	25.8501	23.1527	25.9505	24.5293	25.4682	23.496	25.283	25.8789	24.7718	24.4241	22.8386	26.3253	22.6198	24.1159	2.89854e+07	8.01399e+07	7.21793e+06	2.5864e+07	1.98377e+07	5.20554e+07	1.72004e+07	5.87598e+07	3.34723e+07	7.38192e+07	3.9309e+07	1.02436e+07	5.71966e+07	9.52311e+06	9.74696e+06
P29401	Transketolase OS=Homo sapiens OX=9606 GN=TKT PE=1 SV=3	TKT	23.6132	23.2581	22.642	21.7643	22.2933	22.2901	22.7156	23.5139	23.5003	24.3207	22.9915	21.6816	22.7454	25.5885	23.3075	6.29888e+06	5.65504e+06	7.6788e+06	2.15352e+06	6.38321e+06	8.91815e+06	4.26045e+06	7.33434e+06	9981133	2.29731e+07	6.19557e+06	1.95435e+06	7.25006e+06	1.12999e+08	8.63087e+06
P11047	Laminin subunit gamma-1 OS=Homo sapiens OX=9606 GN=LAMC1 PE=1 SV=3	LAMC1	27.3347	28.1617	27.6974	30.6326	28.6416	28.2539	28.6853	27.9967	27.27	28.0108	27.6557	28.8696	26.9739	25.02	28.4457	3.32283e+08	6.76924e+08	1.57298e+08	6.19938e+08	3.20353e+08	2.2594e+08	1.06781e+09	6.55827e+08	5.52625e+07	1.18584e+09	6.28232e+08	1.13967e+09	8.37171e+07	4.69369e+07	1.23379e+08
P0DMV9	Heat shock 70 kDa protein 1B OS=Homo sapiens OX=9606 GN=HSPA1B PE=1 SV=1	HSPA1B	25.3283	25.1276	24.8339	24.598	25.3711	25.3321	25.2241	25.8637	26.0578	25.3493	25.2127	25.3089	26.0223	25.9442	24.9651	3.42037e+07	3.41754e+07	3.2076e+07	1.4035e+07	4.92694e+07	4.85779e+07	4.00976e+07	6.18355e+07	3.88591e+07	7.75138e+07	4.77818e+07	3.99416e+07	6.42445e+07	1.3219e+08	1.8008e+07
O75083	WD repeat-containing protein 1 OS=Homo sapiens OX=9606 GN=WDR1 PE=1 SV=4	WDR1	23.1267	23.678	23.3044	23.7895	24.5167	23.8197	25.107	23.6207	23.9386	24.5134	24.5824	24.0027	23.4557	25.3986	24.5462	1.01425e+07	1.7068e+07	8.96768e+06	6.46811e+06	2.19945e+07	1.54681e+07	5.04279e+07	1.7818e+07	8.12512e+06	5.92342e+07	4.21043e+07	2.20317e+07	8.75285e+06	7.3094e+07	1.22352e+07
P48449	Lanosterol synthase OS=Homo sapiens OX=9606 GN=LSS PE=1 SV=1	LSS	25.7432	25.293	24.6747	25.5173	24.8988	24.7837	24.4034	25.4297	25.0268	24.7945	25.4634	25.4024	25.0817	25.0668	25.3705	4.14414e+07	3.48321e+07	23007131	2.12605e+07	2.84454e+07	4.56372e+07	2.06311e+07	4.15966e+07	2.61266e+07	4.79519e+07	5.1663e+07	3.873e+07	2.68087e+07	5.76345e+07	3.27674e+07
Q96TA1	Protein Niban 2 OS=Homo sapiens OX=9606 GN=NIBAN2 PE=1 SV=3	NIBAN2	23.8889	24.2823	23.5576	23.2274	24.7431	23.8209	24.9336	23.648	22.9377	23.469	24.0882	23.4731	23.8435	24.058	24.4758	15153950	2.28575e+07	7.94151e+06	3.25502e+06	1.91184e+07	2.36515e+07	3.93938e+07	1.59953e+07	6.20263e+06	2.52994e+07	2.63332e+07	1.34451e+07	8.50915e+06	2.14455e+07	1.7803e+07
Q15833	Syntaxin-binding protein 2 OS=Homo sapiens OX=9606 GN=STXBP2 PE=1 SV=2	STXBP2	24.1015	24.4717	24.3319	25.0702	24.5864	24.6341	24.4694	24.0508	24.1686	24.9505	24.7083	25.2302	24.3705	24.3849	24.7446	1.75304e+07	2.60211e+07	1.91346e+07	1.64483e+07	2.41617e+07	2.95475e+07	2.8508e+07	2.11124e+07	1.03516e+07	7.05281e+07	4.04053e+07	4.53715e+07	1.72723e+07	3.78945e+07	1.52507e+07
P55072	Transitional endoplasmic reticulum ATPase OS=Homo sapiens OX=9606 GN=VCP PE=1 SV=4	VCP	23.6106	22.835	23.2885	20.9843	22.9529	22.418	23.6749	22.9058	22.3703	23.1623	22.9219	23.2757	22.2721	25.0323	23.8211	5.74055e+06	3.85077e+06	1.24946e+07	1.30366e+06	1.04811e+07	1.02678e+07	7.56365e+06	4.3931e+06	4.80548e+06	9.39713e+06	5.39034e+06	5.387e+06	5.42852e+06	7.98848e+07	1.29824e+07
P23528	Cofilin-1 OS=Homo sapiens OX=9606 GN=CFL1 PE=1 SV=3	CFL1	25.201	24.8581	25.2118	25.3853	24.9853	24.9182	25.1908	25.4063	24.7909	25.0498	25.2015	26.0929	25.3132	25.1997	25.7221	3.06521e+07	2.77535e+07	3.5734e+07	2.07669e+07	3.2331e+07	4.34471e+07	3.83544e+07	4.40829e+07	1.92422e+07	6.16497e+07	4.64078e+07	6.73256e+07	3.36924e+07	6.76456e+07	3.62637e+07
Q14195	Dihydropyrimidinase-related protein 3 OS=Homo sapiens OX=9606 GN=DPYSL3 PE=1 SV=1	DPYSL3	23.6657	24.895	24.0228	24.747	24.8705	24.6116	25.8055	26.5119	25.3411	24.533	24.49	24.6343	24.5218	26.2408	25.0639	14137382	3.80628e+07	1.71665e+07	1.46134e+07	3.27022e+07	2.39919e+07	7.85096e+07	1.26811e+08	1.92432e+07	5.76038e+07	3.78869e+07	3.27462e+07	2.13221e+07	1.52461e+08	1.56942e+07
P08779	Keratin, type I cytoskeletal 16 OS=Homo sapiens OX=9606 GN=KRT16 PE=1 SV=4	KRT16	26.8668	26.2302	27.1928	24.4528	26.559	25.5966	27.2335	23.4326	25.4236	26.2114	24.6872	24.6932	24.9418	24.7393	25.4132	1.36188e+08	1.00599e+08	155088153	1.1962e+07	1.05797e+08	4.51663e+07	2.2128e+08	1.57169e+07	1.93797e+07	1.93123e+08	4.54985e+07	35729459	2.86341e+07	5.40487e+07	1.90158e+07
P07355	Annexin A2 OS=Homo sapiens OX=9606 GN=ANXA2 PE=1 SV=2	ANXA2	24.5064	24.0303	23.8123	22.7877	24.0025	23.4178	23.2329	24.5059	25.0266	24.6794	22.9284	24.312	25.2512	24.7865	23.8873	2.14232e+07	1.76863e+07	1.01716e+07	2.57628e+06	1.22836e+07	1.8082e+07	1.11667e+07	2.67121e+07	2.6677e+07	5.3942e+07	1.08602e+07	2.21588e+07	2.42344e+07	3.81443e+07	1.19692e+07
Q16555	Dihydropyrimidinase-related protein 2 OS=Homo sapiens OX=9606 GN=DPYSL2 PE=1 SV=1	DPYSL2	26.1014	27.4885	25.6737	28.9628	26.8235	27.7054	27.8004	27.4791	25.764	26.9853	26.5584	27.5091	25.9338	27.4349	27.8028	8.67384e+07	2.60525e+08	5.57349e+07	2.80749e+08	1.30903e+08	1.74713e+08	3.54868e+08	281153934	2.20048e+07	3.57499e+08	1.80203e+08	2.72375e+08	5.8659e+07	3.60667e+08	8.93623e+07
P36871	Phosphoglucomutase-1 OS=Homo sapiens OX=9606 GN=PGM1 PE=1 SV=3	PGM1	25.8671	25.8793	24.5818	25.902	25.5206	25.1493	25.7753	25.2879	25.731	25.165	25.4187	25.8568	25.4289	25.9936	25.6111	6.9106e+07	8.00317e+07	2.13555e+07	2.74795e+07	4.33327e+07	3.88074e+07	81717037	5.77007e+07	2.8095e+07	9.48781e+07	7.66531e+07	8.12173e+07	3.37615e+07	1.08471e+08	2.55536e+07
P30086	Phosphatidylethanolamine-binding protein 1 OS=Homo sapiens OX=9606 GN=PEBP1 PE=1 SV=3	PEBP1	26.2971	26.1455	25.7413	25.7344	25.7613	25.4267	25.0296	25.8451	25.2118	25.1357	25.9625	25.6791	25.9307	24.5266	25.8509	4.32614e+07	4.47236e+07	5.29706e+07	2.71668e+07	5.68551e+07	9.11644e+07	2.26451e+07	39450119	3.79947e+07	4.31993e+07	5.19227e+07	3.33652e+07	5.30861e+07	4.35679e+07	5.84815e+07
P04003	C4b-binding protein alpha chain OS=Homo sapiens OX=9606 GN=C4BPA PE=1 SV=2	C4BPA	20.9995	21.4165	21.2247	21.9233	23.5028	21.9332	24.6078	23.4661	24.3122	25.1169	20.3425	20.2324	22.5476	19.8392	22.9443	4.46599e+06	6.84736e+06	2.81034e+06	2.35036e+06	1.44291e+07	1.64155e+06	6.86321e+07	3.07918e+07	4.13053e+06	1.73126e+08	4.28677e+06	3.10615e+06	6.17896e+06	2.05348e+06	1.58169e+06
O15230	Laminin subunit alpha-5 OS=Homo sapiens OX=9606 GN=LAMA5 PE=1 SV=8	LAMA5	25.6543	21.5549	22.1533	20.1508	22.3237	22.0641	20.8998	20.6599	25.7982	20.3052	20.7958	20.8908	23.9666	19.2722	17.6432	6.29665e+07	4.21823e+06	5.53979e+06	712409	6.59906e+06	3.10123e+06	2.93947e+06	2.46391e+06	1.99622e+07	3.45029e+06	3.28498e+06	2.74382e+06	1.71105e+07	1.43544e+06	69215.6
P19440	Glutathione hydrolase 1 proenzyme OS=Homo sapiens OX=9606 GN=GGT1 PE=1 SV=2	GGT1	28.2653	27.6803	27.2659	28.3746	27.9879	27.9941	28.1869	28.5686	28.0701	27.623	27.7089	27.7088	28.9038	26.7487	27.9747	2.39209e+08	1.83129e+08	1.98276e+08	2.2033e+08	3.46183e+08	2.93912e+08	2.85491e+08	3.68205e+08	1.49859e+08	3.42316e+08	2.46199e+08	192516348	5.42322e+08	2.64469e+08	1.38629e+08
P07237	Protein disulfide-isomerase OS=Homo sapiens OX=9606 GN=P4HB PE=1 SV=3	P4HB	22.7939	21.1995	21.2338	20.0894	20.3475	21.1432	22.9407	22.7628	21.1675	22.812	17.7367	21.9518	19.1572	25.5328	21.5008	1.49358e+06	567982	2.88088e+06	671568	1.64969e+06	9.66733e+06	2.08359e+06	1.82329e+06	4.75574e+06	3.37785e+06		986108	600245	1.08256e+08	5.92179e+06
P09543	2',3'-cyclic-nucleotide 3'-phosphodiesterase OS=Homo sapiens OX=9606 GN=CNP PE=1 SV=2	CNP	24.5435	24.7434	24.3639	25.1103	24.8938	24.5384	24.5156	24.6388	24.4263	24.6904	24.8255	25.0556	24.327	24.4048	24.9755	1.65245e+07	2.17952e+07	2.08025e+07	1.79841e+07	3.17946e+07	3.74795e+07	2.04241e+07	2.20198e+07	1.67741e+07	4.08613e+07	3.04082e+07	2.78931e+07	1.78215e+07	4.08524e+07	2.42593e+07
P04083	Annexin A1 OS=Homo sapiens OX=9606 GN=ANXA1 PE=1 SV=2	ANXA1	23.0375	23.2221	21.5656	19.4323	22.3274	22.4998	22.9198	24.0894	24.1937	23.2604	18.1979	22.9843	24.7082	24.8697	21.8749	3.65609e+06	4.77134e+06	2.23043e+06	261962	4.00305e+06	1.94652e+07	4.24614e+06	9454738	3.04614e+07	9.53021e+06	193251	4.17078e+06	1.73098e+07	4.20542e+07	6.03452e+06
Q9H4M9	EH domain-containing protein 1 OS=Homo sapiens OX=9606 GN=EHD1 PE=1 SV=2	EHD1	23.8977	24.2599	23.7273	24.3521	24.485	24.1322	24.4803	25.2949	23.5311	24.0879	24.4338	23.8735	24.286	24.1474	24.7041	9.61047e+06	1.41853e+07	1.44981e+07	1.15194e+07	2.59471e+07	2.86859e+07	1.81356e+07	3.15749e+07	9.14807e+06	2.4489e+07	2.10908e+07	1.11859e+07	1.87674e+07	3.70309e+07	2.03858e+07
P13647	Keratin, type II cytoskeletal 5 OS=Homo sapiens OX=9606 GN=KRT5 PE=1 SV=3	KRT5	27.57	27.4406	27.5253	27.1105	27.6178	27.4351	27.8775	26.1302	27.2515	26.9661	27.0034	27.3954	27.257	26.6054	26.6855	1.79932e+08	188892052	2.06422e+08	7.97909e+07	2.32979e+08	1.88319e+08	2.80589e+08	8.27319e+07	8.02119e+07	2.64417e+08	1.8387e+08	1.88689e+08	1.50627e+08	2.08275e+08	5.35512e+07
P08195	4F2 cell-surface antigen heavy chain OS=Homo sapiens OX=9606 GN=SLC3A2 PE=1 SV=3	SLC3A2	25.2241	24.5201	24.4275	25.6394	24.5859	24.4174	24.4836	24.0964	24.7994	24.0271	24.845	25.1257	25.0614	24.1153	24.6413	3.61209e+07	2.54621e+07	2.31198e+07	2.75974e+07	2.73126e+07	2.37632e+07	2.72426e+07	2.06192e+07	1.49791e+07	3.51877e+07	4.20351e+07	3.99332e+07	3.15305e+07	3.55476e+07	1.32672e+07
P54289	Voltage-dependent calcium channel subunit alpha-2/delta-1 OS=Homo sapiens OX=9606 GN=CACNA2D1 PE=1 SV=3	CACNA2D1	24.6808	24.4718	23.9685	23.2527	24.4391	24.3818	24.3754	24.9295	24.8033	23.7328	23.9299	23.6371	25.2524	24.989	24.0074	2.251e+07	2.23639e+07	1.71248e+07	5.37279e+06	2.51184e+07	2.50729e+07	2.29533e+07	3.33613e+07	1.62432e+07	26060678	2.02448e+07	1.29244e+07	3.66466e+07	6.63142e+07	9.24699e+06
P08758	Annexin A5 OS=Homo sapiens OX=9606 GN=ANXA5 PE=1 SV=2	ANXA5	24.9081	24.3099	24.8868	24.2672	24.3262	24.4838	24.2069	25.2007	25.208	25.4041	24.0993	24.5913	25.3246	24.7513	24.4577	2.45795e+07	1.86451e+07	2.85921e+07	9.5892e+06	2.05197e+07	3.26545e+07	1.90495e+07	3.75542e+07	2.60946e+07	7.74188e+07	2.12366e+07	2.33557e+07	3.4036e+07	4.96876e+07	1.53315e+07
P04075	Fructose-bisphosphate aldolase A OS=Homo sapiens OX=9606 GN=ALDOA PE=1 SV=2	ALDOA	25.6344	25.4933	25.2277	25.2396	25.518	25.3613	25.3633	24.6399	24.4843	24.5257	25.447	25.3144	24.615	25.0952	25.3647	3.20264e+07	3.33523e+07	3.94148e+07	2.04775e+07	5.10177e+07	69985126	3.3443e+07	2.00516e+07	1.84338e+07	33170385	4.25671e+07	3.0366e+07	2.26524e+07	6.86346e+07	3.35377e+07
P22314	Ubiquitin-like modifier-activating enzyme 1 OS=Homo sapiens OX=9606 GN=UBA1 PE=1 SV=3	UBA1	21.2043	21.543	21.8313	16.4719	22.3311	20.2685	20.6967	21.0791	18.5596	21.3988	21.4952	22.5282	16.0299	25.0388	21.9255	2.67334e+06	3.88219e+06	1.66455e+06		2.49139e+06	2.56293e+06	2.36947e+06	3.0575e+06	379236	6.83234e+06	4950077	7921051		2.93507e+07	3.86422e+06
P30101	Protein disulfide-isomerase A3 OS=Homo sapiens OX=9606 GN=PDIA3 PE=1 SV=4	PDIA3	21.8237	22.6239	23.8243	24.3337	22.127	23.1539	23.5277	22.4602	23.4145	20.7095	25.0496	26.2981	21.8493	25.5239	23.3145	4.14929e+06	8.29743e+06	1.62448e+07	1.19157e+07	5.30239e+06	7.6452e+06	17034744	8046310	4.43023e+06	4.2811e+06	5.87552e+07	1.09173e+08	3.63154e+06	1.00724e+08	4.0853e+06
P14550	Aldo-keto reductase family 1 member A1 OS=Homo sapiens OX=9606 GN=AKR1A1 PE=1 SV=3	AKR1A1	24.2186	24.5077	24.0257	24.412	23.781	24.1863	23.5063	23.7186	23.8608	25.9526	23.7696	23.7193	23.3774	26.7064	24.9981	1.42112e+07	1.99401e+07	1.96246e+07	1.32178e+07	1.75316e+07	2.28557e+07	1.09297e+07	1.25347e+07	8.82322e+06	1.05581e+08	1.57561e+07	1.18992e+07	1.10038e+07	240188113	1.91809e+07
Q7Z404	Transmembrane channel-like protein 4 OS=Homo sapiens OX=9606 GN=TMC4 PE=1 SV=3	TMC4	25.0831	24.5559	24.3336	24.5359	25.0249	24.5388	24.8	25.0094	25.8305	24.8906	24.6863	24.331	25.488	24.4492	24.3641	2.39755e+07	1.91053e+07	2.26922e+07	1.34538e+07	3.87862e+07	33714948	2.48289e+07	2.84183e+07	3.99256e+07	4.68626e+07	2.75627e+07	1.68493e+07	4.43903e+07	4.6931e+07	1.42799e+07
P31946	14-3-3 protein beta/alpha OS=Homo sapiens OX=9606 GN=YWHAB PE=1 SV=3	YWHAB	26.6896	26.4262	26.2763	26.3522	26.4155	26.5089	26.3457	26.4817	25.6903	26.1115	26.5343	26.5751	25.8086	26.6446	26.6116	6.11024e+07	5.84595e+07	9.55402e+07	5.18928e+07	1.11379e+08	1.44109e+08	6.06687e+07	65989830	3.95227e+07	9.14198e+07	8.30402e+07	66804014	6.07185e+07	2.3543e+08	73978477
Q9H223	EH domain-containing protein 4 OS=Homo sapiens OX=9606 GN=EHD4 PE=1 SV=1	EHD4	24.493	24.811	24.202	23.9061	25.0722	24.3705	24.0165	25.1614	23.6683	23.8629	24.7007	24.8316	25.0129	23.6308	24.9347	13878500	1.9868e+07	2.0088e+07	8.43194e+06	3.88687e+07	3.55012e+07	1.25691e+07	2.75146e+07	1.05555e+07	2.00287e+07	2.42584e+07	2.07728e+07	3.0971e+07	2.58104e+07	2.50965e+07
P02533	Keratin, type I cytoskeletal 14 OS=Homo sapiens OX=9606 GN=KRT14 PE=1 SV=4	KRT14	26.8989	26.2378	27.2039	24.6582	26.6181	25.751	27.2124	23.6207	25.5743	26.2217	24.7413	25.2531	25.1251	24.8883	25.4785	1.42821e+08	1.03716e+08	1.53054e+08	1.35075e+07	1.07943e+08	5.00474e+07	2.23662e+08	1.83636e+07	2.1419e+07	1.99487e+08	4.84492e+07	54022454	3.18409e+07	5.86907e+07	1.98097e+07
P53990	IST1 homolog OS=Homo sapiens OX=9606 GN=IST1 PE=1 SV=1	IST1	24.9065	25.4074	24.7961	25.4679	25.2006	25.0702	26.0042	25.6358	26.1142	24.8049	25.1669	24.3106	26.2009	23.991	25.0474	3.03363e+07	4.92957e+07	3.14937e+07	2.58529e+07	4.41263e+07	3.38302e+07	8.18077e+07	6.2735e+07	3.3743e+07	6.31475e+07	5.49946e+07	2.37566e+07	7.32855e+07	3.44086e+07	1.59201e+07
Q02818	Nucleobindin-1 OS=Homo sapiens OX=9606 GN=NUCB1 PE=1 SV=4	NUCB1	24.9584	25.6511	25.2947	26.434	25.1683	25.8927	26.279	25.9137	26.5229	25.3559	24.9506	25.7788	25.6462	24.4995	24.9215	2.46024e+07	4.56641e+07	5.53075e+07	6.27766e+07	5.36342e+07	6.15235e+07	7.74336e+07	5.95052e+07	4.60657e+07	7.23781e+07	3.70352e+07	5.1423e+07	6.20188e+07	6.08436e+07	1.50039e+07
P01116	GTPase KRas OS=Homo sapiens OX=9606 GN=KRAS PE=1 SV=1	KRAS	28.9335	21.9722	21.7628	22.3921	22.9849	22.798	21.6399	21.8147	22.4522	20.4089	21.5386	21.1632	22.8145	22.0689	22.9467	5.69553e+08	5.24867e+06	2.99575e+06	2.38779e+06	7.39733e+06	7.80898e+06	4.57482e+06	5.11191e+06	2.9723e+06	3.45433e+06	5.12193e+06	3.08785e+06	5.45744e+06	7.07015e+06	4.13872e+06
O75874	Isocitrate dehydrogenase [NADP] cytoplasmic OS=Homo sapiens OX=9606 GN=IDH1 PE=1 SV=2	IDH1	24.3043	24.5683	22.9409	23.9425	23.7456	23.8329	23.5988	23.3458	22.9639	23.595	24.4096	24.113	23.0599	25.712	24.2756	9.14562e+06	1.26109e+07	1.07866e+07	1.11286e+07	1.99446e+07	2.53057e+07	7.06704e+06	5.87031e+06	6.70207e+06	1.24927e+07	1.48894e+07	9.48024e+06	1.02945e+07	1.40554e+08	1.64422e+07
O00161	Synaptosomal-associated protein 23 OS=Homo sapiens OX=9606 GN=SNAP23 PE=1 SV=1	SNAP23	25.6356	25.7052	25.4149	25.6206	25.4864	25.2026	25.0713	25.188	25.2148	25.358	24.8694	25.3894	24.9742	24.4824	24.9429	3.16281e+07	3.81132e+07	5.39718e+07	3.20745e+07	6.00343e+07	5.2828e+07	2.69529e+07	2.89272e+07	2.57725e+07	5.82739e+07	2.81441e+07	3.15611e+07	3.4947e+07	5.39812e+07	2.1096e+07
Q9P2B2	Prostaglandin F2 receptor negative regulator OS=Homo sapiens OX=9606 GN=PTGFRN PE=1 SV=2	PTGFRN	24.9023	25.1725	23.8209	23.7008	25.6955	24.8039	25.3134	26.0849	25.6624	23.5299	24.2891	22.4574	25.0786	24.2809	23.9503	3.1003e+07	4.2937e+07	1.73138e+07	8.2093e+06	6.72032e+07	2.53928e+07	5.19502e+07	8.77807e+07	2.22711e+07	2.67459e+07	3.06766e+07	6.73938e+06	3.63824e+07	4.5463e+07	6.71823e+06
Q9NQ84	G-protein coupled receptor family C group 5 member C OS=Homo sapiens OX=9606 GN=GPRC5C PE=1 SV=2	GPRC5C	25.5772	24.7561	25.4816	23.6888	25.3552	25.2096	25.3321	25.4012	26.896	25.6191	25.1984	24.8043	26.914	25.2121	24.4892	3.30004e+07	21450206	5.57983e+07	8.29794e+06	5.41069e+07	49496722	3.50866e+07	3.64367e+07	7.70617e+07	75881201	3.8412e+07	2.28591e+07	1.32346e+08	8.83637e+07	1.43624e+07
O95436	Sodium-dependent phosphate transport protein 2B OS=Homo sapiens OX=9606 GN=SLC34A2 PE=1 SV=3	SLC34A2	25.9366	25.3459	25.28	25.3576	25.5978	25.3934	25.9125	26.1442	25.3525	25.689	26.1617	25.5088	26.0938	25.5828	26.1168	5.10287e+07	3.89122e+07	3.15722e+07	1.71679e+07	4.16553e+07	7.16856e+07	6.32385e+07	7.35074e+07	3.37078e+07	9.59997e+07	9.02763e+07	4.48997e+07	4.87744e+07	7.4341e+07	5.65832e+07
O60603	Toll-like receptor 2 OS=Homo sapiens OX=9606 GN=TLR2 PE=1 SV=1	TLR2	25.3189	24.6159	23.1294	24.0586	25.4775	24.044	24.4282	24.3609	26.411	24.0771	24.0475	24.6384	25.4974	24.6565	23.7249	3.81371e+07	2.69026e+07	7.39425e+06	7.25537e+06	3.98484e+07	2.3592e+07	2.59193e+07	2.44883e+07	5.88726e+07	3.6018e+07	2.39121e+07	2.81643e+07	3.35455e+07	4.06788e+07	9.04107e+06
P0DOY2	Immunoglobulin lambda constant 2 OS=Homo sapiens OX=9606 GN=IGLC2 PE=1 SV=1	IGLC2	26.6577	26.4239	27.4936	26.6298	26.8472	27.335	28.3585	28.7127	29.3243	28.663	27.6269	27.0478	29.0382	27.4189	26.9245	1.02085e+08	99689931	2.03884e+08	5.77338e+07	1.37877e+08	1.62971e+08	418187472	5.29141e+08	3.13013e+08	9.15387e+08	3.02498e+08	1.58349e+08	5.2272e+08	3.69558e+08	5.86199e+07
P07948	Tyrosine-protein kinase Lyn OS=Homo sapiens OX=9606 GN=LYN PE=1 SV=3	LYN	23.9605	24.3508	24.3743	24.5424	24.429	24.2298	24.3804	25.1231	25.3548	24.7497	23.874	24.5147	25.4367	23.7307	24.5049	1.63587e+07	2.46211e+07	1.94631e+07	1.12686e+07	2.13973e+07	2.19701e+07	2.7578e+07	4.56808e+07	2.31779e+07	6.31393e+07	2.33184e+07	2.84303e+07	3.57225e+07	2.37818e+07	1.271e+07
P02794	Ferritin heavy chain OS=Homo sapiens OX=9606 GN=FTH1 PE=1 SV=2	FTH1	24.7618	25.3973	25.9812	24.2835	25.5611	24.8237	24.4099	25.2242	26.5594	26.4331	24.7459	25.3121	25.0416	25.802	25.1127	2.28679e+07	4.07947e+07	7.44877e+07	1.1833e+07	5.89262e+07	3.28968e+07	2.25796e+07	3.93028e+07	5.29976e+07	1.62673e+08	3.42331e+07	3.9637e+07	3.41315e+07	125587050	1.9216e+07
P61247	40S ribosomal protein S3a OS=Homo sapiens OX=9606 GN=RPS3A PE=1 SV=2	RPS3A	23.5451	24.5027	26.1748	21.4503	23.3315	24.4368	22.4833	24.1993	23.1565	24.6943	24.142	22.884	25.3656	24.0722	24.231	1.38172e+07	3.08151e+07	4.94981e+07	964807	7.30069e+06	3.08342e+07	8.34026e+06	2.71239e+07	6.14045e+06	6.84473e+07	3.16288e+07	1.03421e+07	2.48267e+07	2.20019e+07	1.27812e+07
P29966	Myristoylated alanine-rich C-kinase substrate OS=Homo sapiens OX=9606 GN=MARCKS PE=1 SV=4	MARCKS	24.2742	23.876	24.1118	24.9921	24.5642	24.2038	23.8712	23.2597	23.6272	23.4193	24.4938	24.5087	24.4267	21.8828	23.8226	12890314	1.12317e+07	1.80359e+07	1.71079e+07	2.61221e+07	3.06188e+07	1.22842e+07	7.95921e+06	9.93107e+06	1.59174e+07	2.27173e+07	1.79493e+07	1.9716e+07	7.34358e+06	1.12389e+07
P01903	HLA class II histocompatibility antigen, DR alpha chain OS=Homo sapiens OX=9606 GN=HLA-DRA PE=1 SV=1	HLA-DRA	23.3618	25.4136	23.707	25.2604	24.4423	23.9262	24.0866	25.2426	25.9382	24.9396	24.348	25.112	25.8466	24.3077	25.1317	1.308e+07	6.22799e+07	1.40876e+07	2.13068e+07	2.48255e+07	1.27888e+07	2.72407e+07	6.00883e+07	2.49516e+07	8.72095e+07	3.92175e+07	5.20794e+07	5.45566e+07	4.07816e+07	1.40996e+07
Q92485	Acid sphingomyelinase-like phosphodiesterase 3b OS=Homo sapiens OX=9606 GN=SMPDL3B PE=1 SV=2	SMPDL3B	25.72	23.8998	24.0294	25.269	25.0202	24.8678	25.2166	24.5352	24.7544	23.9971	24.5141	24.8248	24.7895	23.906	24.5933	3.22645e+07	1.04925e+07	1.86648e+07	2.27121e+07	3.92617e+07	4.81832e+07	2.86824e+07	1.77037e+07	2.15465e+07	2.18313e+07	2.11697e+07	2.05326e+07	2.77812e+07	3.27087e+07	1.90446e+07
O00299	Chloride intracellular channel protein 1 OS=Homo sapiens OX=9606 GN=CLIC1 PE=1 SV=4	CLIC1	26.1249	24.7598	25.4001	25.1805	25.1481	24.7313	24.274	25.3787	24.7781	25.4324	25.8412	26.6533	25.3519	25.6558	26.2492	4.35313e+07	1.94062e+07	3.37794e+07	14948714	30024318	6.14668e+07	1.52064e+07	3.23719e+07	3.07134e+07	60160365	5.41243e+07	7.4317e+07	2.87104e+07	7.69881e+07	8.41494e+07
P27797	Calreticulin OS=Homo sapiens OX=9606 GN=CALR PE=1 SV=1	CALR	22.4611	20.627	20.8998	20.4843	20.6253	21.2628	20.5965	20.2262	20.2308	21.9419	20.6524	20.5466	19.0304	24.8276	21.292	3.40938e+06	1.09808e+06	1.90779e+06	737064	1.66951e+06	4.37637e+06	1.17973e+06	903446	1.03526e+06	5.3134e+06	1.47299e+06	1.07048e+06	458869	5.54228e+07	2.13504e+06
P14625	Endoplasmin OS=Homo sapiens OX=9606 GN=HSP90B1 PE=1 SV=1	HSP90B1	24.3219	20.8871	20.9236	20.7132	21.3386	21.5977	22.5975	15.7148	20.8362	22.5332	22.2795	22.9322	20.3955	25.2647	22.3685	7.99752e+06	849318	2.30789e+06	1.02786e+06	3.25711e+06	7.18285e+06	3.04991e+06		2.04948e+06	5.16987e+06	2.93841e+06	3612694	1.40653e+06	8.92901e+07	5.85883e+06
Q9P2E9	Ribosome-binding protein 1 OS=Homo sapiens OX=9606 GN=RRBP1 PE=1 SV=5	RRBP1	24.6967	23.5529	24.855	24.5958	23.932	23.7651	24.6076	20.8339	22.5233	24.2963	22.1838	23.9774	21.7063	22.1575	23.6678	4.09832e+07	2.12988e+07	2.37902e+07	1.02431e+07	1.32814e+07	1.20835e+07	4.85488e+07	3.51389e+06	2.47163e+06	6.93502e+07	1.08675e+07	2.94625e+07	2.35763e+06	7.00088e+06	5.4003e+06
P50148	Guanine nucleotide-binding protein G(q) subunit alpha OS=Homo sapiens OX=9606 GN=GNAQ PE=1 SV=4	GNAQ	24.1918	24.4833	24.1655	24.5371	24.5174	24.6314	23.6879	23.6725	23.9511	24.6589	24.7924	25.3931	24.4888	24.2606	24.6724	1.2532e+07	1.76134e+07	1.99135e+07	1.32758e+07	2.69008e+07	3.76085e+07	1.11363e+07	1.09066e+07	1.13526e+07	3.86916e+07	2.8761e+07	3.41084e+07	2.18962e+07	4.06012e+07	1.84984e+07
Q02878	60S ribosomal protein L6 OS=Homo sapiens OX=9606 GN=RPL6 PE=1 SV=3	RPL6	21.7942	22.8665	26.6554	21.1304	21.019	22.4043	22.0441	22.9234	22.7532	24.7056	23.1039	22.5455	23.0329	24.1164	23.8209	4.80237e+06	1.15971e+07	8.76843e+07	981274	1.866e+06	5.0746e+06	7.19615e+06	1.3104e+07	3.12615e+06	8.07e+07	1.80186e+07	9.56878e+06	6.257e+06	2.88017e+07	6.47624e+06
Q6UX06	Olfactomedin-4 OS=Homo sapiens OX=9606 GN=OLFM4 PE=1 SV=1	OLFM4	23.095	19.7393	16.917	16.5123	24.7882	23.8434	21.5441	24.8127	24.6603	24.7307	20.1105	20.7745	24.3585	25.4744	20.5886	1.99669e+07	2.23984e+06			1.33022e+07	1.55939e+07	8.58711e+06	8.19177e+07	1.32886e+07	138575369	3.81818e+06	4.73133e+06	8.19988e+06	3.8601e+07	781019
P07942	Laminin subunit beta-1 OS=Homo sapiens OX=9606 GN=LAMB1 PE=1 SV=2	LAMB1	21.4797	22.5877	23.4147	21.9297	23.788	21.8818	24.3698	22.0446	25.0007	22.3762	21.9676	18.8982	24.2824	14.8792	19.8608	3.30011e+06	8.16902e+06	1.06054e+07	1.95225e+06	1.45409e+07	3.61611e+06	3.08299e+07	6.08982e+06	1.5195e+07	1.3721e+07	7.00471e+06	652579	1.70067e+07		425937
Q12913	Receptor-type tyrosine-protein phosphatase eta OS=Homo sapiens OX=9606 GN=PTPRJ PE=1 SV=3	PTPRJ	22.558	20.4804	20.3892	19.6272	20.5823	19.3804	14.9624	22.0209	23.1118	20.7582	17.1019	20.2777	22.8637	17.6892	19.0196	1.96927e+06	535716	1.66138e+06	504814	2.01039e+06	1.77158e+06		1.69277e+06	1.13827e+07	1263227		479798	8.11473e+06	488052	659592
P62258	14-3-3 protein epsilon OS=Homo sapiens OX=9606 GN=YWHAE PE=1 SV=1	YWHAE	30.0602	30.6361	29.8705	32.1573	31.0418	31.5446	31.7749	31.343	31.0055	30.6189	31.2426	31.0587	30.4652	30.8738	30.6708	1.51383e+09	2.59128e+09	1138161648	2.86191e+09	2.71323e+09	2.00071e+09	6.2616e+09	4.59475e+09	6.66013e+08	4.98026e+09	5.20004e+09	3.58001e+09	1.51051e+09	4.35532e+09	5.21952e+08
P05387	60S acidic ribosomal protein P2 OS=Homo sapiens OX=9606 GN=RPLP2 PE=1 SV=1	RPLP2	23.8374	23.4293	26.2497	15.983	22.4833	22.0176	21.9975	23.3976	20.6128	24.4444	23.7347	15.3194	22.7866	23.0844	23.3179	1.30526e+07	1.1296e+07	49948178		3.88521e+06	7.80032e+06	4.59459e+06	1.2003e+07	1.42502e+06	4.4403e+07	1.83976e+07		3.98042e+06	1.06283e+07	9.18406e+06
P07996	Thrombospondin-1 OS=Homo sapiens OX=9606 GN=THBS1 PE=1 SV=2	THBS1	19.6074	19.9251	22.1197	19.8989	23.6674	21.0563	23.5641	23.6213	25.1433	21.8981	21.9802	20.0227	21.138	20.6804	20.4214	581800	832644	1.11743e+07	1.23531e+06	3.45815e+07	1.22277e+06	1.1383e+07	1.17239e+07	1.00518e+07	6.35799e+06	4.56055e+06	918299	4.97304e+06	7.86613e+06	376458
P60033	CD81 antigen OS=Homo sapiens OX=9606 GN=CD81 PE=1 SV=1	CD81	27.0912	27.1724	26.5523	27.3191	27.7207	26.9985	28.0544	27.9063	27.815	26.7384	26.7326	25.4553	27.8958	25.7955	26.5396	192304555	2.3363e+08	7.83355e+07	6.86802e+07	1.86374e+08	1.25411e+08	4.7246e+08	4.22046e+08	1.06844e+08	3.3634e+08	2.27012e+08	7.32434e+07	1.74708e+08	88496511	4.36236e+07
B9A064	Immunoglobulin lambda-like polypeptide 5 OS=Homo sapiens OX=9606 GN=IGLL5 PE=2 SV=2	IGLL5	26.5357	26.2174	27.2796	26.6051	26.7074	27.2307	28.2582	28.5772	28.8798	28.5415	27.3153	26.7338	28.775	27.1961	26.8239	9.80122e+07	9.02702e+07	1.68725e+08	5.44742e+07	1.20122e+08	1.51173e+08	4.07589e+08	5.03313e+08	2.2935e+08	8.79167e+08	2.54657e+08	1.33079e+08	4.18063e+08	3.03963e+08	5.45161e+07
P0DP25	Calmodulin-3 OS=Homo sapiens OX=9606 GN=CALM3 PE=1 SV=1	CALM3	26.411	25.757	25.7699	25.7055	26.2469	25.5296	25.936	26.0482	25.7045	25.812	26.097	25.2511	25.6665	25.3037	26.0216	4.2952e+07	31345880	6.11947e+07	3.01573e+07	90158568	9.42184e+07	3.894e+07	4.1665e+07	5.14501e+07	6.33342e+07	5.22926e+07	2.27512e+07	50061079	84558686	6.33527e+07
O75351	Vacuolar protein sorting-associated protein 4B OS=Homo sapiens OX=9606 GN=VPS4B PE=1 SV=2	VPS4B	24.3844	24.1955	23.5804	23.2519	24.5006	24.2108	24.5173	25.1567	24.1932	24.0077	24.0169	23.8527	25.7889	23.5225	24.2626	2.0127e+07	2.02757e+07	11679314	4.7928e+06	2.33948e+07	2.27222e+07	2.78089e+07	42881338	1.08582e+07	3.4624e+07	2.36116e+07	1.64791e+07	4.74416e+07	2.14178e+07	1.12606e+07
P11021	Endoplasmic reticulum chaperone BiP OS=Homo sapiens OX=9606 GN=HSPA5 PE=1 SV=2	HSPA5	26.1924	24.5016	24.3911	24.4562	24.6037	24.8282	24.5477	24.8675	24.7245	24.5686	24.6892	24.6227	24.8438	25.2656	24.8388	7.60597e+07	2.70537e+07	1.98527e+07	1.0702e+07	2.435e+07	3.33325e+07	3.06522e+07	3.78718e+07	1.50049e+07	5.51233e+07	4.06083e+07	3.03269e+07	2.38791e+07	6.94799e+07	1.60527e+07
O00339	Matrilin-2 OS=Homo sapiens OX=9606 GN=MATN2 PE=1 SV=4	MATN2	20.9467	23.4589	24.9356	26.7857	24.6158	23.01	23.101	23.5626	22.6779	21.6498	23.9752	19.0222	19.8543	15.9975	21.9553	2.16371e+06	14174740	1.49728e+07	2.78166e+07	1.26974e+07	1.6936e+07	1.21369e+07	1.65447e+07	6.50774e+06	7.86742e+06	2.67212e+07	674665	388661	58269.1	3.89766e+06
P36578	60S ribosomal protein L4 OS=Homo sapiens OX=9606 GN=RPL4 PE=1 SV=5	RPL4	22.4855	22.114	25.9706	21.5651	21.169	22.3278	21.9861	22.6369	22.336	24.2562	22.604	22.3566	22.6025	23.446	23.6515	6.28385e+06	5.57778e+06	6.79587e+07	1.6524e+06	2.57946e+06	4.76698e+06	5601204	8.70545e+06	2.31906e+06	4.789e+07	1.03251e+07	6.80194e+06	5.78445e+06	2.25458e+07	5.70439e+06
P30041	Peroxiredoxin-6 OS=Homo sapiens OX=9606 GN=PRDX6 PE=1 SV=3	PRDX6	22.0546	23.811	22.3687	23.4994	22.0009	22.3654	21.6037	23.1344	22.481	21.2645	22.4454	25.3973	22.61	24.377	23.4163	4131762	1.60299e+07	5.72005e+06	6.4539e+06	4.69212e+06	5.40146e+06	3.80882e+06	1.08934e+07	2.83084e+06	5336646	8.19908e+06	49611041	5.94207e+06	43930003	5.35007e+06
P07108	Acyl-CoA-binding protein OS=Homo sapiens OX=9606 GN=DBI PE=1 SV=2	DBI	27.0084	26.2742	26.5211	26.8992	26.7946	26.9027	27.1847	27.1049	27.0848	26.7551	26.7716	26.5481	27.6823	25.5711	26.6664	9.15309e+07	6.31895e+07	115752655	7.75203e+07	1.48105e+08	1.54184e+08	130335294	1.22077e+08	8.46149e+07	1.71524e+08	1.17566e+08	7.87429e+07	2.27515e+08	1.14378e+08	6.25762e+07
P08670	Vimentin OS=Homo sapiens OX=9606 GN=VIM PE=1 SV=4	VIM	29.2546	28.9717	31.0152	31.418	31.3898	31.3507	31.2398	30.3407	30.4286	30.0134	30.7943	30.3832	29.7598	27.3815	29.8914	6.36176e+08	6.00466e+08	2.78766e+09	1.89922e+09	3.82564e+09	2.14953e+09	3.17393e+09	1.68476e+09	5.48713e+08	2.40427e+09	2.79932e+09	1646432044	1.02627e+09	4.28738e+08	3.73729e+08
O00300	Tumor necrosis factor receptor superfamily member 11B OS=Homo sapiens OX=9606 GN=TNFRSF11B PE=1 SV=3	TNFRSF11B	24.9486	25.7862	24.1487	25.2836	25.2448	25.208	24.7688	24.5097	25.6433	23.7691	24.5529	23.8903	24.5808	24.6771	23.348	3.12258e+07	6.40835e+07	2.37659e+07	2.68942e+07	5.37789e+07	3.15003e+07	3.47392e+07	2.8735e+07	2.06039e+07	3.07927e+07	3.59234e+07	1.77479e+07	2.81786e+07	6.54351e+07	4.14842e+06
P00491	Purine nucleoside phosphorylase OS=Homo sapiens OX=9606 GN=PNP PE=1 SV=2	PNP	22.5508	21.0272	20.9625	21.2677	21.2392	21.4088	21.9107	21.636	20.3909	21.7052	22.2947	21.9221	21.6453	24.4967	22.7526	1.92937e+06	770630	3.37458e+06	2.14858e+06	4.32716e+06	5.37646e+06	1.56009e+06	1.27656e+06	1.28432e+06	2.39798e+06	2.44525e+06	1.47697e+06	4.76082e+06	7.46313e+07	6.52393e+06
P12272	Parathyroid hormone-related protein OS=Homo sapiens OX=9606 GN=PTHLH PE=1 SV=1	PTHLH	24.3956	24.1589	24.1778	26.743	25.0299	25.155	24.4285	22.9805	23.8836	24.0254	24.0668	24.1594	22.4707	21.6577	23.5602	1.45009e+07	1.41324e+07	2.29763e+07	7.00721e+07	4.39014e+07	4.70372e+07	1.86949e+07	6.78297e+06	9.42528e+06	2.50567e+07	1.74744e+07	14571361	6.18455e+06	7646382	7.44463e+06
P61586	Transforming protein RhoA OS=Homo sapiens OX=9606 GN=RHOA PE=1 SV=1	RHOA	23.5172	24.5111	24.1514	25.4985	24.4624	24.4952	24.8085	24.3187	24.2922	24.3962	24.7234	24.7394	24.9635	23.7548	24.7039	1.16194e+07	2.65732e+07	1.73197e+07	2.27045e+07	2.27434e+07	2.63266e+07	3.58347e+07	2.52611e+07	1.10632e+07	4.77287e+07	4.05761e+07	3.20855e+07	2.67252e+07	2.51163e+07	1.45445e+07
P51149	Ras-related protein Rab-7a OS=Homo sapiens OX=9606 GN=RAB7A PE=1 SV=1	RAB7A	24.4005	24.4952	23.785	24.4431	24.3371	24.4391	23.9852	24.8875	24.4904	24.3732	23.5046	24.772	24.9888	24.7257	24.4704	1.67272e+07	2.05122e+07	1.65505e+07	1.3458e+07	25686315	2.63373e+07	1.58066e+07	2.92434e+07	1.32012e+07	3.66618e+07	1.36062e+07	2.56138e+07	3.35044e+07	6.06427e+07	1.28681e+07
Q9NZH0	G-protein coupled receptor family C group 5 member B OS=Homo sapiens OX=9606 GN=GPRC5B PE=2 SV=2	GPRC5B	26.1716	26.038	25.9299	26.3059	26.6819	26.402	26.1443	25.6758	27.4473	26.2669	26.4857	25.4476	27.1448	24.1505	25.1827	4.73516e+07	4.95669e+07	8.82086e+07	5.89875e+07	1.57241e+08	1.02737e+08	5.85506e+07	4.18858e+07	1.02565e+08	1.1298e+08	89098969	3.39317e+07	1.79945e+08	4.90498e+07	2.10944e+07
P23396	40S ribosomal protein S3 OS=Homo sapiens OX=9606 GN=RPS3 PE=1 SV=2	RPS3	24.1852	24.3204	26.1911	19.7968	23.5238	24.1228	23.8779	24.4427	23.5463	24.7481	23.6401	22.7677	26.203	25.6659	24.5982	2.21896e+07	27983946	5.07308e+07	310782	8.45364e+06	2.37521e+07	2.25957e+07	3.30863e+07	7.70461e+06	7.32093e+07	2.30155e+07	9.83198e+06	4.49553e+07	6.72912e+07	1.57876e+07
Q562R1	Beta-actin-like protein 2 OS=Homo sapiens OX=9606 GN=ACTBL2 PE=1 SV=2	ACTBL2	28.0646	27.6522	27.7731	27.2464	27.5458	27.4929	27.4888	28.0392	27.7145	28.3846	27.8982	28.6921	27.5097	29.5543	28.5016	1.44831e+08	1.24969e+08	2.34698e+08	8.39501e+07	2.1222e+08	3.58332e+08	1.22442e+08	1.7751e+08	2.02108e+08	4.03806e+08	1.95317e+08	2.64826e+08	1.71842e+08	1.53993e+09	3.44687e+08
P02671	Fibrinogen alpha chain OS=Homo sapiens OX=9606 GN=FGA PE=1 SV=2	FGA	22.9353	23.2806	21.0703	24.5801	23.2525	24.8038	22.2018	23.4963	25.2983	22.9367	23.0323	22.409	23.8415	22.2646	21.129	1.00654e+07	1.46842e+07	1.93036e+06	1.13302e+07	9.27338e+06	2.66621e+07	7.62813e+06	1.8523e+07	1.817e+07	2.25022e+07	16292805	8.27189e+06	1.15814e+07	8.43229e+06	998080
Q6UXI9	Nephronectin OS=Homo sapiens OX=9606 GN=NPNT PE=2 SV=3	NPNT	20.1274	23.4756	23.8415	25.871	23.6144	23.6025	24.9343	23.2518	20.3055	21.6758	24.5747	23.1233	21.7892	19.4723	24.2019	1.34906e+06	1.57771e+07	1.10755e+07	2.33007e+07	1.00162e+07	1.46977e+07	4.75837e+07	1.46745e+07	723373	8.81357e+06	4.45444e+07	1.27385e+07	2.34692e+06	1.0231e+06	1.06461e+07
P06396	Gelsolin OS=Homo sapiens OX=9606 GN=GSN PE=1 SV=1	GSN	21.4048	22.5993	22.8936	21.1747	21.5866	22.0363	22.4552	22.3651	22.4341	24.1275	20.9967	22.7223	21.7327	24.507	22.3374	2.09181e+06	5.4979e+06	9.25435e+06	1.44871e+06	3.95917e+06	4.81379e+06	5.45936e+06	5.07694e+06	3.06784e+06	3.08403e+07	2.38592e+06	6.17081e+06	3.63745e+06	5.40549e+07	2.8355e+06
Q9H4G4	Golgi-associated plant pathogenesis-related protein 1 OS=Homo sapiens OX=9606 GN=GLIPR2 PE=1 SV=3	GLIPR2	26.2878	25.83	25.9167	27.0365	26.7827	26.6505	26.125	26.0314	26.2232	26.137	26.5487	26.5856	26.4175	25.4667	26.0139	6.95685e+07	5.81656e+07	5.95607e+07	6.66966e+07	1.14901e+08	1.3213e+08	7.83058e+07	7.2648e+07	4.75317e+07	1.39956e+08	1.26159e+08	1.0122e+08	7.40646e+07	8.32271e+07	4.06329e+07
P68363	Tubulin alpha-1B chain OS=Homo sapiens OX=9606 GN=TUBA1B PE=1 SV=1	TUBA1B	22.6427	23.3112	23.3857	22.4095	22.6696	23.4224	22.226	24.4627	23.0028	24.347	22.9582	22.2395	22.9451	24.3027	23.626	4.11411e+06	7.50936e+06	1.0508e+07	2.75242e+06	6.77105e+06	1.869e+07	3.88359e+06	1.812e+07	6.75904e+06	2.99433e+07	7.74861e+06	3.68216e+06	6.8047e+06	3.78753e+07	1.02894e+07
O75891	Cytosolic 10-formyltetrahydrofolate dehydrogenase OS=Homo sapiens OX=9606 GN=ALDH1L1 PE=1 SV=2	ALDH1L1	22.321	22.5978	22.2817	21.0185	21.1112	21.7207	21.1094	22.4127	21.546	23.186	21.6276	23.6466	22.0752	23.8714	22.6962	2.58228e+06	3.59256e+06	5.56033e+06	1.19368e+06	2.61475e+06	6.43985e+06	1.40502e+06	3.4326e+06	2759807	1.05047e+07	2.41688e+06	7.6606e+06	4.235e+06	3.19484e+07	6.05397e+06
Q9UKS6	Protein kinase C and casein kinase substrate in neurons protein 3 OS=Homo sapiens OX=9606 GN=PACSIN3 PE=1 SV=2	PACSIN3	24.4253	23.9905	23.9914	22.4145	23.5549	23.3307	20.9301	23.2963	23.7655	23.3555	24.3873	24.1182	24.6555	22.6394	23.4465	1.14876e+07	9.75971e+06	14111290	2.43735e+06	1.10374e+07	2.44877e+07	1283811	6.55203e+06	1.60123e+07	1.22232e+07	1.69354e+07	1.099e+07	1.96515e+07	1.05528e+07	1.26862e+07
O14908	PDZ domain-containing protein GIPC1 OS=Homo sapiens OX=9606 GN=GIPC1 PE=1 SV=2	GIPC1	22.6232	23.0946	23.1299	23.9118	22.9429	22.9741	22.7313	22.178	21.8872	21.9273	23.8986	24.4513	22.1028	22.6276	23.5214	4.64119e+06	7389483	7.74965e+06	6.86604e+06	7.2059e+06	1.36047e+07	6.30367e+06	4.25234e+06	3.09814e+06	6.39909e+06	1.70037e+07	1.95059e+07	3.34191e+06	1.04442e+07	9.50448e+06
P52565	Rho GDP-dissociation inhibitor 1 OS=Homo sapiens OX=9606 GN=ARHGDIA PE=1 SV=3	ARHGDIA	27.2163	24.7425	22.1554	21.5511	21.4283	21.8961	16.162	24.2508	21.3027	23.9328	18.3015	17.9682	22.6782	22.6357	22.4252	2.16506e+07	4.4756e+06	9.12374e+06	3.0924e+06	5.83408e+06	1.44131e+07		3.45752e+06	4.62107e+06	4966152			1.15202e+07	2.4296e+07	9.94332e+06
P62701	40S ribosomal protein S4, X isoform OS=Homo sapiens OX=9606 GN=RPS4X PE=1 SV=2	RPS4X	23.993	24.3668	26.4627	22.3139	23.5987	24.6638	24.1352	24.9014	23.8862	25.5822	24.5023	22.679	25.489	25.0853	24.5213	1.65136e+07	2.45724e+07	8.67968e+07	2.52151e+06	1.26198e+07	2.8676e+07	2.29647e+07	3.86645e+07	8.09169e+06	1.10978e+08	3.5576e+07	7.86147e+06	3.88438e+07	6.37772e+07	1.24198e+07
P04792	Heat shock protein beta-1 OS=Homo sapiens OX=9606 GN=HSPB1 PE=1 SV=2	HSPB1	22.9041	24.1872	25.5254	23.4401	22.7951	24.8905	23.9668	22.6338	22.3178	24.0621	26.6087	24.6418	26.5727	25.125	25.0617	4.99338e+06	1.39551e+07	6.09427e+07	7.4001e+06	9.72075e+06	3.88015e+07	1.31434e+07	5.16468e+06	3.1549e+06	2.48866e+07	9.85351e+07	1.97109e+07	1.10685e+08	8.81403e+07	2.0887e+07
P52209	6-phosphogluconate dehydrogenase, decarboxylating OS=Homo sapiens OX=9606 GN=PGD PE=1 SV=3	PGD	27.343	23.1359	22.6093	22.9189	24.2815	23.7746	23.4025	22.8234	21.9526	22.4656	23.0066	23.9319	22.7884	25.327	24.0892	1.6791e+08	1.04399e+07	4.84773e+06	3.09599e+06	1.63533e+07	1.92326e+07	1.37809e+07	9.13168e+06	2.63135e+06	1.2759e+07	1.25804e+07	1.86833e+07	4.82338e+06	6.08727e+07	1.1435e+07
P04004	Vitronectin OS=Homo sapiens OX=9606 GN=VTN PE=1 SV=1	VTN	21.2906	23.3561	23.2273	24.5695	23.0615	24.0819	23.2302	23.3631	24.5468	23.9452	24.2494	24.2685	23.7088	25.3974	22.5367	3.67869e+06	1.76832e+07	1.00621e+07	1.31464e+07	9.49424e+06	1.21014e+07	1.77827e+07	1.9301e+07	8.07965e+06	5.17386e+07	4.329e+07	3.4305e+07	1.23468e+07	8.6448e+07	1.98239e+06
Q13277	Syntaxin-3 OS=Homo sapiens OX=9606 GN=STX3 PE=1 SV=3	STX3	24.4956	24.4789	24.3173	25.0726	24.6275	24.7622	24.5346	24.4595	24.2649	24.2672	24.6936	24.593	24.5631	23.6369	24.307	1.54048e+07	1.74875e+07	2.33139e+07	2.02781e+07	3.0597e+07	3.9234e+07	1.99444e+07	1.87413e+07	1.34449e+07	2.93685e+07	2.67456e+07	1.95074e+07	2.42944e+07	2.7771e+07	1.36823e+07
Q9NV23	S-acyl fatty acid synthase thioesterase, medium chain OS=Homo sapiens OX=9606 GN=OLAH PE=1 SV=1	OLAH	21.2705	22.9642	21.8174	23.6318	23.369	22.4463	22.9593	23.1446	21.3433	24.1142	22.4311	23.472	22.4535	23.6511	24.3636	1.488e+06	5.52783e+06	4.24759e+06	7.69847e+06	1.318e+07	8.46531e+06	6.04523e+06	6.80411e+06	1.90628e+06	2.38578e+07	5.03459e+06	8.10132e+06	5.80171e+06	28902168	1.5286e+07
O60488	Long-chain-fatty-acid--CoA ligase 4 OS=Homo sapiens OX=9606 GN=ACSL4 PE=1 SV=2	ACSL4	25.2414	23.7314	22.8086	24.8762	24.6736	23.8551	23.9221	23.6852	23.2908	22.8071	23.5888	23.7397	22.7733	24.4387	24.2331	4.00638e+07	1.61532e+07	5.63218e+06	1.21659e+07	2.17175e+07	1.96244e+07	2.02313e+07	1.69941e+07	6.41995e+06	1.65558e+07	1.92863e+07	1.67459e+07	4.83026e+06	3.32806e+07	1.2192e+07
P0DUB6	Alpha-amylase 1A OS=Homo sapiens OX=9606 GN=AMY1A PE=1 SV=1	AMY1A	22.5535	23.6067	20.45	22.6052	24.3443	22.4039	23.9128	22.6076	19.3862	19.8656	20.8765	19.3307	19.8035	19.1473	22.7524	3.52131e+06	8.39088e+06	1.62385e+06	3.72714e+06	2.55588e+07	8.57e+06	1.13846e+07	4.56019e+06	511883	1.22052e+06	1.66671e+06	446421	911668	1.25655e+06	5.21666e+06
Q9NP72	Ras-related protein Rab-18 OS=Homo sapiens OX=9606 GN=RAB18 PE=1 SV=1	RAB18	24.6705	25.087	23.9407	26.2844	25.391	25.5613	25.0926	25.0764	24.9878	24.7277	25.5785	25.43	25.2359	25.6261	25.3634	2.65011e+07	4.0619e+07	1.51466e+07	3.96178e+07	4.38101e+07	5.31148e+07	4.47462e+07	4.37968e+07	1.72649e+07	6.15859e+07	7.52655e+07	5.31019e+07	3.26673e+07	9.29915e+07	2.21382e+07
P49189	4-trimethylaminobutyraldehyde dehydrogenase OS=Homo sapiens OX=9606 GN=ALDH9A1 PE=1 SV=3	ALDH9A1	24.1902	24.3466	23.5216	23.594	24.0683	24.0463	23.7217	24.3125	24.138	24.8234	23.6735	23.848	23.6269	25.6513	24.0866	1.36921e+07	1.75234e+07	1.22613e+07	6.64331e+06	1.89586e+07	2.38218e+07	1.24692e+07	1.8591e+07	1.22795e+07	4.74305e+07	1.44848e+07	1.27842e+07	1.1591e+07	1.02432e+08	1.17114e+07
P60953	Cell division control protein 42 homolog OS=Homo sapiens OX=9606 GN=CDC42 PE=1 SV=2	CDC42	23.8023	25.0531	24.468	25.1993	24.9679	24.9992	25.0902	24.8439	24.4065	24.6692	24.9496	24.5259	24.8261	24.1464	24.63	1.47219e+07	4.02313e+07	2.18076e+07	1.86562e+07	3.26426e+07	35512441	4.5295e+07	3.78015e+07	11391296	5.99646e+07	4.93542e+07	2.87731e+07	2.4565e+07	3.33121e+07	1.31451e+07
Q9H2G2	STE20-like serine/threonine-protein kinase OS=Homo sapiens OX=9606 GN=SLK PE=1 SV=1	SLK	23.3547	22.3472	23.1221	21.0567	23.2045	21.4327	21.618	21.9547	21.6555	21.7578	22.1704	22.3665	21.2284	20.1248	22.2836	7.049e+06	4.02651e+06	5.97488e+06	735564	6.69583e+06	6.59132e+06	2.66531e+06	3.33188e+06	3.72092e+06	5.2048e+06	4.6946e+06	4.20601e+06	1.41311e+06	1428356	5.68378e+06
P36269	Glutathione hydrolase 5 proenzyme OS=Homo sapiens OX=9606 GN=GGT5 PE=1 SV=2	GGT5	23.7289	23.6565	23.0242	15.6265	23.2078	21.9321	23.3171	22.0982	24.4903	23.1189	19.7621	18.8433	24.9592	22.6916	21.5445	6.89275e+06	7.52815e+06	6.83698e+06		8.2192e+06	1.00848e+07	6.52874e+06	2.77662e+06	2.87322e+07	10086829	667189	275992	2.29767e+07	1.03644e+07	3.68559e+06
P06702	Protein S100-A9 OS=Homo sapiens OX=9606 GN=S100A9 PE=1 SV=1	S100A9	21.7469	24.428	22.646	23.5696	20.8313	23.245	22.4557	21.1199	24.9665	21.2522	23.4707	24.2679	27.3806	25.6376	22.5384	1.127e+07	83001085	4.42306e+06	4.32351e+06	1.33087e+06	4.61342e+06	2.32125e+07	9.10324e+06	7.35949e+06	1.78652e+07	56340708	76566535	1.0349e+08	6.7157e+07	1.35145e+06
P08708	40S ribosomal protein S17 OS=Homo sapiens OX=9606 GN=RPS17 PE=1 SV=2	RPS17	17.7063	20.2574	24.6953	21.7168	16.3156	21.6772	23.7817	22.8699	18.8515	21.6784	21.1474	20.0974	23.0753	21.7235	22.4217	385264	2.59294e+06	1.19491e+07	781249		4.23825e+06	3.27361e+07	1.72239e+07	289182	1.35037e+07	6.33276e+06	2.39192e+06	3.4165e+06	2.90756e+06	3.3948e+06
Q04917	14-3-3 protein eta OS=Homo sapiens OX=9606 GN=YWHAH PE=1 SV=4	YWHAH	27.5757	27.9652	27.8285	28.1786	28.436	28.3827	28.5364	27.9754	27.99	27.7258	28.6255	28.687	27.8446	28.0131	28.0689	2.58505e+08	3.88862e+08	230093899	1.51138e+08	3.71087e+08	2.8095e+08	6.33967e+08	4.25389e+08	1.03521e+08	6.4066e+08	8.09973e+08	6.6102e+08	2.04488e+08	4.99218e+08	1.08066e+08
P18124	60S ribosomal protein L7 OS=Homo sapiens OX=9606 GN=RPL7 PE=1 SV=1	RPL7	22.3252	22.4091	26.2416	15.9677	18.8416	20.6122	22.0046	22.8115	21.7067	24.2309	22.0372	14.9221	23.4588	24.2979	23.0069	6.02652e+06	7.33473e+06	5.01987e+07		314602	2.21229e+06	6.08063e+06	1.05307e+07	2.28518e+06	50434100	7.47058e+06		6.41085e+06	2.49101e+07	5.56189e+06
P39023	60S ribosomal protein L3 OS=Homo sapiens OX=9606 GN=RPL3 PE=1 SV=2	RPL3	23.9491	23.7834	25.1857	24.705	24.8264	24.7727	24.2514	24.5004	24.1839	24.8813	24.6334	24.566	23.9176	23.9205	24.2847	1.47773e+07	15128349	4.22271e+07	15594166	3.48439e+07	2.84326e+07	2.29627e+07	27011844	9.14476e+06	6.29799e+07	3.5939e+07	2.68228e+07	1.54089e+07	3.3537e+07	9.69193e+06
Q9UNQ0	Broad substrate specificity ATP-binding cassette transporter ABCG2 OS=Homo sapiens OX=9606 GN=ABCG2 PE=1 SV=3	ABCG2	25.9828	27.0575	26.9141	26.4205	26.8581	27.2039	27.7415	27.0559	27.1513	26.7435	26.5921	26.7866	27.2385	26.3352	26.4415	5.42785e+07	1.3128e+08	1.38047e+08	5.05239e+07	1.40562e+08	1.73275e+08	2.31439e+08	1.42444e+08	8.08201e+07	2.05403e+08	1.25325e+08	1.12146e+08	1.51907e+08	1.76422e+08	4.88345e+07
P61981	14-3-3 protein gamma OS=Homo sapiens OX=9606 GN=YWHAG PE=1 SV=2	YWHAG	26.2845	26.4009	26.119	26.2353	26.2731	26.3548	26.1368	26.2498	25.5219	26.0293	26.4637	26.4735	25.6434	26.4865	26.5034	4.51687e+07	5.62278e+07	8.70559e+07	4.8628e+07	1.02543e+08	1.30196e+08	5.13802e+07	5.50035e+07	3.53575e+07	8.4531e+07	7.74069e+07	6.09458e+07	5.50242e+07	2.14405e+08	6.89972e+07
P18669	Phosphoglycerate mutase 1 OS=Homo sapiens OX=9606 GN=PGAM1 PE=1 SV=2	PGAM1	24.5739	22.7098	22.9129	23.7335	23.3706	23.2074	23.051	23.3768	23.1723	22.6535	23.2681	24.0035	22.8185	24.1822	23.6258	16169466	5.10046e+06	9.55602e+06	8.69736e+06	1.38916e+07	1.23801e+07	7.0904e+06	8.79719e+06	5.84484e+06	9.54056e+06	9899399	1.28882e+07	7.86662e+06	4.39718e+07	7.90983e+06
P62879	Guanine nucleotide-binding protein G(I)/G(S)/G(T) subunit beta-2 OS=Homo sapiens OX=9606 GN=GNB2 PE=1 SV=3	GNB2	23.9773	23.6007	22.8667	25.0688	24.2903	23.5198	24.3783	24.3003	24.5117	24.0617	23.831	24.7606	23.8171	24.4004	24.2719	3.23385e+07	2.8605e+07	4.1994e+06	9.95741e+06	1.19238e+07	1.12032e+07	5.38069e+07	5.04627e+07	1.07777e+07	7.65789e+07	4.42239e+07	6.58748e+07	7.13167e+06	23209497	9.02086e+06
P00709	Alpha-lactalbumin OS=Homo sapiens OX=9606 GN=LALBA PE=1 SV=1	LALBA	24.5136	26.8443	25.87	27.3404	26.609	27.1125	27.368	27.4527	26.4069	26.9213	26.9426	26.2955	25.5596	28.4416	27.0239	4.13738e+07	239006258	6.41346e+07	9.15799e+07	1.13303e+08	80439765	3.77061e+08	395798599	2.38596e+07	4.90341e+08	337221874	168395410	4.54542e+07	7.27787e+08	3.61661e+07
Q15599	Na(+)/H(+) exchange regulatory cofactor NHE-RF2 OS=Homo sapiens OX=9606 GN=SLC9A3R2 PE=1 SV=2	SLC9A3R2	24.1641	22.5865	23.2324	21.5938	24.3787	23.9032	24.1751	24.0649	24.4383	24.3431	23.5217	24.0565	25.1577	24.4998	23.4189	1.45148e+07	5.58421e+06	8779415	1.45301e+06	2.05698e+07	2.28414e+07	1.84305e+07	1.69016e+07	1.60106e+07	3.66996e+07	1.40735e+07	1.59444e+07	2.9307e+07	4.03438e+07	7.80599e+06
P05787	Keratin, type II cytoskeletal 8 OS=Homo sapiens OX=9606 GN=KRT8 PE=1 SV=7	KRT8	28.8455	29.035	28.7262	29.4935	28.6434	28.6003	28.7641	27.7769	29.6696	28.1556	28.5224	29.0769	28.4828	27.6818	27.8583	3.23158e+08	4.23184e+08	5.60828e+08	4.91884e+08	5.60533e+08	4.81706e+08	3.84876e+08	1.9219e+08	4.88964e+08	4.47422e+08	3.90945e+08	4.49033e+08	4.16349e+08	5.19041e+08	1.37695e+08
Q13561	Dynactin subunit 2 OS=Homo sapiens OX=9606 GN=DCTN2 PE=1 SV=4	DCTN2	17.7731	19.859	23.2476	21.1122	18.2621	20.5803	17.3778	16.2237	17.7284	22.9236	22.0017	24.0503	20.1799	19.4008	21.096		292673	1.65144e+07	1.93695e+06	551798	3.53283e+06	57519.9		236708	4.76248e+06	1.70339e+06	5.51103e+06	1.73106e+06	2.19113e+06	2.41466e+06
Q9Y696	Chloride intracellular channel protein 4 OS=Homo sapiens OX=9606 GN=CLIC4 PE=1 SV=4	CLIC4	24.3262	23.6634	23.3539	23.158	23.4532	22.9248	22.877	23.25	23.8906	23.5953	23.6959	23.8494	23.0927	24.1929	23.4963	1.40165e+07	1.01672e+07	8.354e+06	3.75832e+06	9.47279e+06	1.53563e+07	6.46824e+06	8.29209e+06	1.45085e+07	1.88621e+07	1.37051e+07	1.1921e+07	6.12635e+06	2.8527e+07	1.09101e+07
P61006	Ras-related protein Rab-8A OS=Homo sapiens OX=9606 GN=RAB8A PE=1 SV=1	RAB8A	24.6206	24.7615	24.1516	25.1458	24.7643	24.9739	25.0707	24.5875	24.6608	24.6427	24.7911	24.821	25.2922	24.5178	24.9215	2.53433e+07	3.20888e+07	1.75514e+07	1.80156e+07	2.84094e+07	3.56647e+07	4.36293e+07	3.08955e+07	1.38865e+07	5.74794e+07	4.31706e+07	3.44675e+07	3.40074e+07	4.31854e+07	1.64432e+07
P13688	Carcinoembryonic antigen-related cell adhesion molecule 1 OS=Homo sapiens OX=9606 GN=CEACAM1 PE=1 SV=2	CEACAM1	24.5231	23.765	23.3942	24.1581	23.7744	23.2904	24.0912	23.7026	24.4948	23.4777	23.2125	23.4344	23.8939	23.648	23.7959	1.58159e+07	1.07395e+07	1.24974e+07	1.0936e+07	1.72179e+07	1.38147e+07	1.47742e+07	1.11717e+07	1.53999e+07	1.71158e+07	9.6511e+06	8.80227e+06	1.553e+07	2.84454e+07	9.37632e+06
Q66K79	Carboxypeptidase Z OS=Homo sapiens OX=9606 GN=CPZ PE=1 SV=2	CPZ	17.6842	21.8314	20.0665	24.9815	24.4186	21.4309	24.4066	23.1078	20.9549	22.228	20.9439	16.9305	18.0811	14.6549	21.1295		1.22158e+06	1216599	1.89133e+07	2.62998e+07	8.96457e+06	7.9886e+06	3.21422e+06	3.11779e+06	3.12753e+06	870292		270018		3.47787e+06
Q8NC51	Plasminogen activator inhibitor 1 RNA-binding protein OS=Homo sapiens OX=9606 GN=SERBP1 PE=1 SV=2	SERBP1	18.1602	18.3876	23.9267	16.0659	19.6223	21.0302	19.3285	18.1113	16.5783	21.0211	21.2097	20.6709	21.7621	19.0653	20.63	613468	824760	9424940		504913	1.73269e+06	1.73747e+06	739747		9.95425e+06	7.68731e+06	4.13828e+06	1.84742e+06	618933	627689
P27348	14-3-3 protein theta OS=Homo sapiens OX=9606 GN=YWHAQ PE=1 SV=1	YWHAQ	26.3049	26.1604	26.0055	26.1602	26.1642	26.2656	26.0418	26.1971	25.3957	25.9129	26.3482	26.4423	25.5249	26.4052	26.4183	4.47649e+07	4.65068e+07	8.10262e+07	4.64782e+07	9.57422e+07	1.244e+08	4.70053e+07	5.182e+07	3.29262e+07	7.61921e+07	6.98168e+07	5.82796e+07	5.10338e+07	2.04048e+08	6.6111e+07
Q6PCB0	von Willebrand factor A domain-containing protein 1 OS=Homo sapiens OX=9606 GN=VWA1 PE=1 SV=1	VWA1	16.7051	15.9855	17.0871	14.7029	14.5264	15.8873	14.1452	18.0762	19.0343	17.0984	16.2847	15.9514	14.261	23.1132	14.9047			211662					193716	304480	176107				2.63318e+07
P80303	Nucleobindin-2 OS=Homo sapiens OX=9606 GN=NUCB2 PE=1 SV=3	NUCB2	20.7972	22.483	21.6097	24.8219	22.1148	22.7313	21.4974	23.29	22.6994	22.4176	21.8872	24.8301	21.9616	21.2876	22.4074	1342592	4.96017e+06	3.47372e+06	1.65887e+07	5.21856e+06	8.71903e+06	2.74865e+06	9.4262e+06	4.12532e+06	9219580	4.32567e+06	2.60124e+07	3.89623e+06	5304132	3.33018e+06
P31947	14-3-3 protein sigma OS=Homo sapiens OX=9606 GN=SFN PE=1 SV=1	SFN	26.2947	26.1572	25.9561	26.1152	26.0985	26.2103	26.0106	26.1633	25.3542	25.8076	26.2386	26.31	25.494	26.3383	26.3506	4.34499e+07	4.53613e+07	7.91945e+07	4.55659e+07	9.25256e+07	1.21087e+08	4.49672e+07	4.94822e+07	3.23583e+07	6.92384e+07	6.32573e+07	5.19777e+07	5.05234e+07	1.97036e+08	6.37996e+07
Q86X29	Lipolysis-stimulated lipoprotein receptor OS=Homo sapiens OX=9606 GN=LSR PE=1 SV=4	LSR	25.145	24.8999	24.2977	25.2565	25.1147	25.6132	26.2562	26.1261	25.204	25.1209	24.6542	24.9669	25.4344	24.9687	25.109	6.49916e+07	6.29721e+07	1.6687e+07	1.67133e+07	3.11193e+07	3.62665e+07	1.76912e+08	1.60019e+08	1.32104e+07	1.42746e+08	69998879	6.79873e+07	3.22462e+07	5.07174e+07	1.22243e+07
Q96RF0	Sorting nexin-18 OS=Homo sapiens OX=9606 GN=SNX18 PE=1 SV=2	SNX18	23.9363	23.7553	23.3139	20.9422	24.7313	24.3098	25.1567	25.0983	24.3238	23.7633	22.9599	21.9232	24.4977	23.8522	23.2846	1.45755e+07	1.47641e+07	1.0686e+07	1.06396e+06	3.02132e+07	2.23829e+07	4.2798e+07	4.06834e+07	1.09326e+07	2.88763e+07	1.12125e+07	4.27397e+06	2.13355e+07	2.9625e+07	5257691
P29992	Guanine nucleotide-binding protein subunit alpha-11 OS=Homo sapiens OX=9606 GN=GNA11 PE=1 SV=2	GNA11	23.8218	24.5954	23.8196	24.0525	24.073	24.1233	24.6061	24.4519	23.7824	23.76	23.8729	23.7284	24.0296	23.9575	24.3096	1.45981e+07	2.86594e+07	1.27896e+07	7.74547e+06	1.61373e+07	2.15179e+07	3.16822e+07	2.81817e+07	8.21836e+06	3.12385e+07	22890895	1.61955e+07	1.30019e+07	2.68637e+07	1.17051e+07
Q04609	Glutamate carboxypeptidase 2 OS=Homo sapiens OX=9606 GN=FOLH1 PE=1 SV=1	FOLH1	21.6318	22.3161	22.564	20.4715	21.2286	20.907	21.7617	23.5251	22.0804	21.5473	19.9787	21.7714	22.796	22.1413	21.8995	1.53046e+06	2.82401e+06	6390069	772111	2.68041e+06	4.05725e+06	2.11022e+06	7.0918e+06	4.42651e+06	3.22368e+06	736504	1.99547e+06	6.59574e+06	9.10057e+06	3.85913e+06
P07437	Tubulin beta chain OS=Homo sapiens OX=9606 GN=TUBB PE=1 SV=2	TUBB	21.4431	21.6159	22.5927	20.8574	21.1395	21.8655	21.6043	22.2204	20.4022	22.6069	21.4847	19.9447	19.5574	24.221	22.4133	2.06945e+06	2.6789e+06	5.21295e+06	806790	2.01518e+06	6.39684e+06	2.91611e+06	4.42436e+06	1.12221e+06	1.03555e+07	3.22375e+06	866969	558817	3.07633e+07	4470791
P31150	Rab GDP dissociation inhibitor alpha OS=Homo sapiens OX=9606 GN=GDI1 PE=1 SV=2	GDI1	23.1851	22.4461	22.806	22.9886	22.7911	22.9062	23.1707	23.5537	22.591	22.5409	23.045	23.2788	22.7405	24.0399	23.417	6748179	4.64279e+06	8.90563e+06	5.20815e+06	9.32958e+06	9.16135e+06	8.4191e+06	1.08678e+07	3.56199e+06	9.64391e+06	9.26786e+06	8.52319e+06	7.4792e+06	3.99838e+07	6.24083e+06
P11234	Ras-related protein Ral-B OS=Homo sapiens OX=9606 GN=RALB PE=1 SV=1	RALB	24.4445	24.3166	23.8434	25.1574	24.3993	24.3058	24.0303	23.5863	24.1409	23.6702	24.4279	24.6451	24.1746	23.4723	24.2027	1.04192e+07	10949356	1.86017e+07	2.38325e+07	28945553	3.6826e+07	9.85277e+06	7.16959e+06	1.5889e+07	1.36056e+07	1.5589e+07	1.41722e+07	2.05671e+07	27456471	1.63912e+07
P62937	Peptidyl-prolyl cis-trans isomerase A OS=Homo sapiens OX=9606 GN=PPIA PE=1 SV=2	PPIA	26.2116	26.2902	25.8064	26.5464	26.5791	26.3903	26.7521	26.6063	25.6657	26.2712	26.2246	26.0228	25.8997	26.3027	26.6709	5.02934e+07	6.09876e+07	6.88829e+07	5.92827e+07	1.24564e+08	1.15954e+08	9.21726e+07	8.24711e+07	3.39454e+07	1.17062e+08	7.68086e+07	5.22256e+07	6.4579e+07	1.85485e+08	6.73363e+07
Q01814	Plasma membrane calcium-transporting ATPase 2 OS=Homo sapiens OX=9606 GN=ATP2B2 PE=1 SV=2	ATP2B2	21.4887	22.1571	22.3428	22.8761	22.4859	21.2892	21.4587	23.0704	22.8024	23.0184	23.3542	22.6566	22.9401	21.8217	22.574	1.75532e+06	3.20355e+06	6.45667e+06	4.8152e+06	7.54735e+06	3.5445e+06	2.16629e+06	6.55392e+06	4.89394e+06	1.13195e+07	9.68073e+06	4.66799e+06	8.58473e+06	8.58897e+06	4.12887e+06
O15232	Matrilin-3 OS=Homo sapiens OX=9606 GN=MATN3 PE=1 SV=2	MATN3	22.3014	23.6044	23.2286	24.8588	24.4763	24.417	24.9226	24.3255	23.3645	22.0334	21.1452	22.974	22.3081	20.6724	22.7939	3.60769e+06	1.02226e+07	1.24638e+07	1.98812e+07	3.13279e+07	2.53472e+07	2.79712e+07	1.83039e+07	5.91139e+06	6.692e+06	2450033	6.80615e+06	5.78702e+06	4.04504e+06	3.93379e+06
Q9H444	Charged multivesicular body protein 4b OS=Homo sapiens OX=9606 GN=CHMP4B PE=1 SV=1	CHMP4B	24.4705	24.3846	24.1168	24.5726	24.573	24.3488	24.3461	24.6093	24.3401	24.1201	24.5012	23.6772	24.6491	22.8654	24.1016	1.67957e+07	1.81715e+07	1.82911e+07	1.29271e+07	2.65617e+07	2.94551e+07	1.9416e+07	2.30656e+07	1.41629e+07	2.94238e+07	2.59658e+07	1.14709e+07	2.32487e+07	1.46659e+07	1.18648e+07
P07195	L-lactate dehydrogenase B chain OS=Homo sapiens OX=9606 GN=LDHB PE=1 SV=2	LDHB	24.3982	24.2773	23.9906	23.7196	24.2295	23.6896	24.9389	23.7987	23.9488	24.0804	24.2628	23.3526	23.3554	24.9426	24.4417	1.29317e+07	1.36571e+07	1.8397e+07	7.85674e+06	2.2981e+07	2.09892e+07	2.37056e+07	1.06465e+07	1.21509e+07	2.31727e+07	1.78195e+07	7.41491e+06	1.04096e+07	67941723	1.69007e+07
Q02809	Procollagen-lysine,2-oxoglutarate 5-dioxygenase 1 OS=Homo sapiens OX=9606 GN=PLOD1 PE=1 SV=2	PLOD1	20.8866	23.0489	19.2957	21.1724	20.7461	20.8204	23.3772	23.2379	21.8585	22.8287	16.9213	16.5881	19.9362	21.2542	20.2833	700679	3.60175e+06	1.7319e+06	3.27721e+06	5009690	1.9067e+06	4.96216e+06	4.4599e+06	1.89399e+06	6.01352e+06			2.37266e+06	1.28486e+07	628166
P98160	Basement membrane-specific heparan sulfate proteoglycan core protein OS=Homo sapiens OX=9606 GN=HSPG2 PE=1 SV=4	HSPG2	19.9605	23.1125	23.8227	21.888	23.6905	22.6402	24.1509	22.6314	24.9815	20.629	24.8293	23.5293	23.5968	21.3346	21.651	5.63574e+06	5.75292e+07	6.59278e+06	888617	6.36728e+06	2.66727e+06	1.29659e+08	4.47705e+07	6.53834e+06	2.00078e+07	2.4923e+08	7.91594e+07	4.95406e+06	2.24309e+06	642379
Q99816	Tumor susceptibility gene 101 protein OS=Homo sapiens OX=9606 GN=TSG101 PE=1 SV=2	TSG101	23.8511	23.9502	24.2425	23.2513	25.119	23.7663	23.0111	23.9499	24.7973	24.0385	26.6847	23.1215	23.7282	22.1458	24.0218	9.16607e+06	1.12747e+07	2.99487e+07	7.76357e+06	5.81977e+07	1.56337e+07	6.45262e+06	12244463	1.54532e+07	2.33134e+07	9.88964e+07	6.54278e+06	1.84268e+07	1.33655e+07	8.92233e+06
Q5VW32	BRO1 domain-containing protein BROX OS=Homo sapiens OX=9606 GN=BROX PE=1 SV=1	BROX	23.5533	23.2468	22.5421	23.3323	23.6003	23.3812	23.7507	23.4633	23.8706	22.9921	23.0288	22.8422	24.4941	22.4066	22.9998	9.23359e+06	8.57395e+06	6.84021e+06	6.0955e+06	1.50771e+07	1.30241e+07	1.33414e+07	1.08207e+07	8.84437e+06	1.39771e+07	9715271	6.67572e+06	2.32588e+07	1.18873e+07	4.78009e+06
Q8N392	Rho GTPase-activating protein 18 OS=Homo sapiens OX=9606 GN=ARHGAP18 PE=1 SV=3	ARHGAP18	22.1218	23.2331	22.5728	21.5544	21.2833	21.4974	20.4917	20.3383	20.4476	21.9628	22.8527	21.8689	22.1736	20.0873	22.4095	1.85343e+06	4.59822e+06	4.92781e+06	1.25358e+06	2.13383e+06	9.24217e+06	754543	671570	2.15961e+06	3707556	4.65582e+06	1.84098e+06	3.28398e+06	1.67979e+06	8.31516e+06
P21926	CD9 antigen OS=Homo sapiens OX=9606 GN=CD9 PE=1 SV=4	CD9	27.4975	27.1406	26.5208	26.6622	27.2783	27.0566	27.3403	27.8185	28.7211	27.3745	27.1486	26.6671	28.9342	27.3054	26.6785	2.07488e+08	1.86039e+08	7.83436e+07	4.45281e+07	1.40195e+08	1.56903e+08	2.3446e+08	3.23307e+08	2.40607e+08	4.25536e+08	2.46562e+08	1.38107e+08	3.66808e+08	2.57617e+08	5.77175e+07
O95573	Long-chain-fatty-acid--CoA ligase 3 OS=Homo sapiens OX=9606 GN=ACSL3 PE=1 SV=3	ACSL3	23.0057	23.9253	22.593	24.3459	24.119	23.7862	23.9105	24.029	23.8432	23.0171	24.0292	24.5477	22.8991	25.6091	23.9123	7792532	1.69265e+07	5.95187e+06	1.03374e+07	1.81438e+07	1.66439e+07	1.83843e+07	1.97573e+07	8.37533e+06	1.75427e+07	2.39758e+07	2.68574e+07	6.46746e+06	9.1917e+07	8.68393e+06
P15880	40S ribosomal protein S2 OS=Homo sapiens OX=9606 GN=RPS2 PE=1 SV=2	RPS2	23.349	23.6528	26.1569	21.3528	22.9438	23.7411	23.206	24.6723	23.4057	25.6505	23.4904	22.3853	24.6597	24.9476	24.4645	1.35647e+07	1.92283e+07	5.99778e+07	1.10633e+06	6.8464e+06	1.37967e+07	1.54808e+07	4.2342e+07	5.28941e+06	1.49358e+08	22644545	8.23234e+06	1.86735e+07	4.95161e+07	1.08904e+07
P62241	40S ribosomal protein S8 OS=Homo sapiens OX=9606 GN=RPS8 PE=1 SV=2	RPS8	24.5745	23.0624	25.7562	21.0023	20.8328	22.898	22.3332	24.0645	22.6464	24.9355	22.1288	19.3257	24.5774	22.7408	23.6685	3.51611e+07	1.41565e+07	33888710	647202	1.18215e+06	9.30203e+06	9.37088e+06	3.07992e+07	3.77931e+06	1.00858e+08	9.76809e+06	1.09455e+06	1.31561e+07	8.00053e+06	7.5857e+06
Q9Y2J8	Protein-arginine deiminase type-2 OS=Homo sapiens OX=9606 GN=PADI2 PE=1 SV=2	PADI2	21.2449	22.0156	22.9584	15.7155	21.9176	20.9854	14.2698	23.3198	21.2813	24.7843	22.6031	22.2622	21.456	24.275	22.2054	1280904	2.50955e+06	6.14164e+06		3.15989e+06	5352924		6.73148e+06	3178834	3.32641e+07	4.97024e+06	3.06876e+06	1.90518e+06	2.92018e+07	5.96151e+06
P10321	HLA class I histocompatibility antigen, C alpha chain OS=Homo sapiens OX=9606 GN=HLA-C PE=1 SV=3	HLA-C	22.7563	23.6726	23.0373	21.3357	23.4551	23.223	23.4056	23.7913	23.0945	22.0136	22.8585	20.9749	23.6022	22.646	22.5483	5.79013e+06	1.25483e+07	7.92345e+06	1.25529e+06	1.12041e+07	1.30347e+07	1.14433e+07	1.47994e+07	5.76816e+06	7.72855e+06	9.40706e+06	1.99366e+06	1.03011e+07	11532213	3.90405e+06
P33176	Kinesin-1 heavy chain OS=Homo sapiens OX=9606 GN=KIF5B PE=1 SV=1	KIF5B	24.4165	24.2324	23.9424	25.0125	24.3657	25.0817	25.0176	25.8347	23.9765	24.208	25.5889	24.8872	25.148	24.4125	24.7027	4.33832e+07	4.38509e+07	9.44351e+06	1.02171e+07	1.34047e+07	3.13335e+07	8.29229e+07	144625360	7.04548e+06	8.38587e+07	1.47986e+08	7.11595e+07	1.91413e+07	2.49707e+07	1.1519e+07
Q9NVM1	Protein eva-1 homolog B OS=Homo sapiens OX=9606 GN=EVA1B PE=1 SV=1	EVA1B	22.5928	22.9825	22.8509	25.8939	24.1299	24.0841	22.7626	23.7344	22.5757	22.5717	23.2073	21.1237	23.8303	15.6677	21.5575	7.809e+06	1.17485e+07	4.15372e+06	17641437	1.06699e+07	2.62761e+07	11069070	21490800	4.46771e+06	17188258	1.80952e+07	3.33852e+06	7.19744e+06		2.1801e+06
O00763	Acetyl-CoA carboxylase 2 OS=Homo sapiens OX=9606 GN=ACACB PE=1 SV=3	ACACB	21.3657	21.2877	21.3561	13.996	18.9543	19.5408	14.1527	15.1631	20.0058	22.8281	16.2922	19.4798	19.891	19.0498	21.202	1.51052e+06	1.6433e+06	6.66112e+06		1.33418e+06	550662			367667	9.29684e+06		483777	2.1204e+06	2.57076e+06	832639
Q8N9U0	Tandem C2 domains nuclear protein OS=Homo sapiens OX=9606 GN=TC2N PE=1 SV=2	TC2N	24.2311	24.3491	25.5039	25.9881	25.7543	25.6226	26.5003	25.8485	23.9845	24.7037	25.0055	24.5484	23.4424	21.5295	24.9271	1.62455e+07	2.0245e+07	3.97253e+07	2.86343e+07	5.00201e+07	7.51172e+07	9.86839e+07	6.21736e+07	1.16745e+07	5.03483e+07	4.2057e+07	2.39575e+07	8.36407e+06	4.82445e+06	2.21761e+07
P08134	Rho-related GTP-binding protein RhoC OS=Homo sapiens OX=9606 GN=RHOC PE=1 SV=1	RHOC	23.3979	24.4179	24.0762	25.5389	24.2634	24.3851	24.7171	24.2914	24.1415	24.3016	24.6177	24.5925	24.77	23.6664	24.6903	1.18209e+07	2.75268e+07	1.58806e+07	2.25553e+07	19139011	2.28518e+07	3.71688e+07	2.73907e+07	9.33645e+06	4.9391e+07	41669389	3.20229e+07	2.25749e+07	2.28194e+07	1.34984e+07
Q9UN76	Sodium- and chloride-dependent neutral and basic amino acid transporter B(0+) OS=Homo sapiens OX=9606 GN=SLC6A14 PE=2 SV=1	SLC6A14	25.2262	24.3472	24.2602	25.0054	24.7449	24.7059	24.0241	25.7037	25.5739	23.8115	24.4222	25.0842	25.9558	24.1381	24.1881	3.63142e+07	2.26756e+07	2.61043e+07	2.2548e+07	3.86651e+07	2.28015e+07	1.98893e+07	6.30695e+07	2.01306e+07	3.04226e+07	3.14796e+07	3.89541e+07	7.43091e+07	4.57863e+07	7.61369e+06
O00391	Sulfhydryl oxidase 1 OS=Homo sapiens OX=9606 GN=QSOX1 PE=1 SV=3	QSOX1	21.1072	23.2806	22.4974	23.2101	22.5445	23.3105	22.7355	22.5784	22.7182	22.8357	22.9021	22.5622	22.9466	21.737	22.3444	2.67368e+06	1.38501e+07	6.45987e+06	5.4555e+06	7.06506e+06	8.06757e+06	1.0416e+07	9.24669e+06	2.58856e+06	1.97897e+07	1.40421e+07	8.67591e+06	7.75135e+06	7.27953e+06	1.97429e+06
P62820	Ras-related protein Rab-1A OS=Homo sapiens OX=9606 GN=RAB1A PE=1 SV=3	RAB1A	24.8411	25.1812	24.6589	25.938	25.1004	25.3874	25.4379	25.0011	24.8755	25.0533	25.3098	25.4679	25.4203	24.8953	25.5186	2.72547e+07	3.96188e+07	2.66855e+07	3.33724e+07	3.83607e+07	4.81144e+07	5.19388e+07	3.79853e+07	1.63222e+07	7.05168e+07	5.70855e+07	4.98116e+07	3.97546e+07	6.00126e+07	2.5193e+07
P02751	Fibronectin OS=Homo sapiens OX=9606 GN=FN1 PE=1 SV=5	FN1	16.0798	22.2829	22.0084	20.1117	21.0073	22.8542	21.1603	21.4683	24.7853	21.1127	23.2229	22.7333	20.4469	23.2593	20.8403		5.07925e+06	1.23417e+07	1.70785e+06	6.52664e+06	2.99483e+06	2.55978e+06	3.13693e+06	5.52434e+06	4389803	1.28432e+07	7.15338e+06	3.67469e+06	5.60671e+07	354505
P32969	60S ribosomal protein L9 OS=Homo sapiens OX=9606 GN=RPL9 PE=1 SV=1	RPL9	23.5777	18.4514	24.7088	20.031	16.0967	21.5921	20.9821	19.5018	15.5761	20.5153	22.2657	14.8483	24.0632	22.2098	22.422	15112637	496874	1.40371e+07	282610		5.12348e+06	3.15056e+06	1.11782e+06		4.04081e+06	9.21253e+06		7.88565e+06	4.74013e+06	4.35415e+06
P60660	Myosin light polypeptide 6 OS=Homo sapiens OX=9606 GN=MYL6 PE=1 SV=2	MYL6	23.5158	24.1997	24.7219	23.1761	24.126	23.5996	23.3219	24.172	23.7253	24.5201	23.6929	23.5946	23.2489	24.7147	24.2911	8.38816e+06	1.54745e+07	2.70322e+07	4.771e+06	1.89324e+07	1.86331e+07	9.24058e+06	1.64894e+07	9.83342e+06	3.7581e+07	1.43541e+07	1.04859e+07	8.55834e+06	5.13441e+07	1.43864e+07
P0CG39	POTE ankyrin domain family member J OS=Homo sapiens OX=9606 GN=POTEJ PE=3 SV=1	POTEJ	27.0884	27.1276	27.3269	26.7372	27.0265	27.12	26.9813	27.156	27.2274	27.7703	27.3303	27.9687	26.7078	28.4947	27.3156	98054471	1.157e+08	1.53122e+08	5.24315e+07	1.31611e+08	2.33724e+08	1.14716e+08	1.28178e+08	1.21799e+08	3.51331e+08	1.75497e+08	2.13639e+08	8.76177e+07	6.56706e+08	1.27966e+08
P29762	Cellular retinoic acid-binding protein 1 OS=Homo sapiens OX=9606 GN=CRABP1 PE=1 SV=2	CRABP1	23.6102	25.6121	24.2852	24.3472	23.7783	23.9253	25.6392	24.5188	24.2058	23.7823	23.3643	23.3705	24.765	24.027	23.9244	1.78667e+07	8.21748e+07	1.44816e+07	7.79048e+06	1.07877e+07	1.6142e+07	9.18842e+07	4.18348e+07	9.48418e+06	4.4961e+07	2.28032e+07	1.79097e+07	1.77497e+07	23115384	7.71233e+06
P08729	Keratin, type II cytoskeletal 7 OS=Homo sapiens OX=9606 GN=KRT7 PE=1 SV=5	KRT7	24.9892	24.5042	24.429	22.5317	24.576	24.7567	25.5686	23.9891	25.3009	24.3928	23.011	23.2689	24.7862	24.1254	23.0575	33447244	2.74415e+07	2.7585e+07	3.8157e+06	3.23313e+07	2.31477e+07	6.29745e+07	20857976	1.63279e+07	4.94075e+07	1.28479e+07	1.20138e+07	3.10533e+07	4.26653e+07	3.40792e+06
P23381	Tryptophan--tRNA ligase, cytoplasmic OS=Homo sapiens OX=9606 GN=WARS1 PE=1 SV=2	WARS1	24.5737	26.65	25.6851	26.7076	26.5771	26.8001	27.3775	26.7248	25.9478	26.2386	26.7021	26.9291	25.8292	27.1574	26.8584	1.3234e+07	6.40874e+07	9.93054e+07	1.03949e+08	1.95058e+08	1.19959e+08	1.16447e+08	7.33192e+07	3.2143e+07	93727392	8.75729e+07	8.01569e+07	9.64416e+07	5.25952e+08	5.97176e+07
P01911	HLA class II histocompatibility antigen, DRB1 beta chain OS=Homo sapiens OX=9606 GN=HLA-DRB1 PE=1 SV=2	HLA-DRB1	24.723	25.3469	21.0162	23.9233	23.8421	22.7575	22.2426	23.213	25.6868	24.2898	22.1175	23.2092	24.4489	22.7962	22.4999	3.0176e+07	5.33997e+07	2593753	1.00255e+07	1.94671e+07	5.32892e+06	6.81378e+06	1.32156e+07	1.9636e+07	4.99164e+07	7.50423e+06	1.25074e+07	2.46142e+07	1.70038e+07	2.13107e+06
P67809	Y-box-binding protein 1 OS=Homo sapiens OX=9606 GN=YBX1 PE=1 SV=3	YBX1	15.7974	20.6678	23.9638	16.8353	20.1968	20.5729	19.4147	18.1143	14.8186	19.4982	19.9235	18.4573	22.1332	16.3308	20.829		2.01662e+06	5.67303e+06		441107	4.27348e+06	928381	373119		1.74357e+06	1.58666e+06	449080	1.40173e+06		2.43993e+06
P15328	Folate receptor alpha OS=Homo sapiens OX=9606 GN=FOLR1 PE=1 SV=3	FOLR1	21.4794	24.3451	22.7998	24.7774	24.189	23.8015	24.5958	24.3434	23.8588	23.2242	23.9444	22.0781	24.7434	22.7762	23.2772	8170904	6.83927e+07	3.70999e+06	7.52921e+06	1.02868e+07	1.03114e+07	8.92944e+07	7.42053e+07	5.18991e+06	6.11638e+07	68278365	1.46453e+07	1.25427e+07	6.96732e+06	3.42766e+06
P01889	HLA class I histocompatibility antigen, B alpha chain OS=Homo sapiens OX=9606 GN=HLA-B PE=1 SV=3	HLA-B	22.7279	23.7569	23.0658	21.4342	23.7453	23.2672	24.0448	23.5301	23.677	22.3823	22.7226	22.5439	24.3902	22.7375	23.0057	7.45841e+06	1.74782e+07	7.54795e+06	1.25529e+06	1.27966e+07	10953383	2.34149e+07	1.62236e+07	7.03904e+06	1.31098e+07	11247593	7.77103e+06	1.66127e+07	1.14763e+07	4368397
Q99536	Synaptic vesicle membrane protein VAT-1 homolog OS=Homo sapiens OX=9606 GN=VAT1 PE=1 SV=2	VAT1	22.0519	22.4851	21.7506	22.9128	23.173	22.4263	22.4932	22.433	22.1487	22.0599	23.0923	23.9874	22.8681	23.2839	22.9249	2.87538e+06	4.45857e+06	3.96402e+06	4.57154e+06	1.1247e+07	7.5969e+06	4.91998e+06	4.67098e+06	3031781	6.45804e+06	8950854	1.30179e+07	7.55883e+06	2.1904e+07	5.13161e+06
Q30154	HLA class II histocompatibility antigen, DR beta 5 chain OS=Homo sapiens OX=9606 GN=HLA-DRB5 PE=1 SV=1	HLA-DRB5	23.5339	25.1319	23.2452	23.5925	21.8838	23.3283	23.2713	24.2073	25.2652	24.2126	23.2713	22.1825	25.525	24.0052	23.0322	2.15607e+07	7.49502e+07	8010740	5.25127e+06	3.3001e+06	7.37514e+06	2.26472e+07	4.28919e+07	1.36592e+07	77081101	2.72014e+07	10001363	3.4188e+07	2.58963e+07	2.87166e+06
Q9NRV9	Heme-binding protein 1 OS=Homo sapiens OX=9606 GN=HEBP1 PE=1 SV=1	HEBP1	22.8322	22.115	22.0156	22.7363	22.7695	22.5954	20.6968	22.9747	22.1806	21.6589	21.4062	23.8927	22.5747	21.3445	22.0718	3.38735e+06	2.36614e+06	6.00578e+06	5.10008e+06	1.07204e+07	9.87732e+06	971471	4.66401e+06	3.58415e+06	3354552	1.90799e+06	8361880	7.77671e+06	7.20018e+06	3.28493e+06
P02774	Vitamin D-binding protein OS=Homo sapiens OX=9606 GN=GC PE=1 SV=2	GC	20.061	15.3633	18.6748	19.1852	19.4359	19.2715	18.9552	16.7137	18.7929	21.2872	19.5613	17.8073	14.5969	24.5039	19.2489	946110		504055	369987	904262	608374	553961	115957	211194	4.94358e+06	1.01279e+06	234818	26231	5.47027e+07	286326
P62424	60S ribosomal protein L7a OS=Homo sapiens OX=9606 GN=RPL7A PE=1 SV=2	RPL7A	22.607	21.8042	26.4202	19.9232	19.8129	21.3843	21.4437	21.7723	22.2753	23.7774	23.0919	20.6134	23.9806	23.1797	23.8113	8.75778e+06	5.76514e+06	6.46698e+07	368956	702116	2.77659e+06	4.92741e+06	6.12531e+06	2.49079e+06	4.40245e+07	1.85497e+07	2.60294e+06	1.04768e+07	1.30621e+07	7.13835e+06
P07814	Bifunctional glutamate/proline--tRNA ligase OS=Homo sapiens OX=9606 GN=EPRS1 PE=1 SV=5	EPRS1	21.5685	21.5214	23.3173	18.942	20.2911	21.3595	20.4461	19.709	19.6171	22.2032	19.6162	21.4415	20.88	21.052	21.4987	2.88187e+06	3.20316e+06	1.41875e+07	352259	1.84335e+06	2.14235e+06	1.66814e+06	990627	309714	9.99395e+06	1.12714e+06	3.12365e+06	2.30199e+06	5.63325e+06	1.12791e+06
P30050	60S ribosomal protein L12 OS=Homo sapiens OX=9606 GN=RPL12 PE=1 SV=1	RPL12	22.652	24.1747	23.5075	14.9024	21.4741	20.3891	14.7728	23.4806	20.5359	24.4838	16.9123	16.579	22.0701	21.4202	21.4705	2.39705e+06	7.90917e+06	1.57889e+07		4.08258e+06	2.85591e+06		5.31004e+06	1.52951e+06	1.90583e+07			5.12324e+06	7.09242e+06	2.88924e+06
P61204	ADP-ribosylation factor 3 OS=Homo sapiens OX=9606 GN=ARF3 PE=1 SV=2	ARF3	24.0872	24.8052	24.0392	25.1321	24.2954	24.4633	24.2881	24.3814	24.3583	23.9446	24.5503	24.72	24.9078	23.9024	24.6378	1.07253e+07	2.02589e+07	2.12303e+07	2.33353e+07	2.68385e+07	3.12588e+07	1.55347e+07	1.64041e+07	1.40587e+07	2.17004e+07	2.23759e+07	19683915	3.40662e+07	3.68603e+07	1.68658e+07
P62987	Ubiquitin-60S ribosomal protein L40 OS=Homo sapiens OX=9606 GN=UBA52 PE=1 SV=2	UBA52	27.8737	27.7214	27.9751	28.4211	28.3278	28.2722	28.6252	28.2078	27.9971	28.0931	28.3621	28.1055	28.3142	27.2708	28.1423	2.26832e+08	2.34391e+08	2.46908e+08	1.73329e+08	3.33743e+08	3.7612e+08	4.81239e+08	3.56688e+08	1.50359e+08	5.89877e+08	4.81649e+08	3.15285e+08	2.74494e+08	2.89283e+08	1.64331e+08
P68371	Tubulin beta-4B chain OS=Homo sapiens OX=9606 GN=TUBB4B PE=1 SV=1	TUBB4B	21.0719	21.2683	22.1361	21.0998	21.3819	21.2063	21.4977	21.8254	18.6586	22.2509	20.8177	15.4754	15.3867	23.5791	21.815	1.72276e+06	2.26687e+06	3.21111e+06	806790	2.01518e+06	4.45026e+06	2.91611e+06	3.6229e+06	368178	8.71251e+06	2.18623e+06			1.66669e+07	3.24442e+06
Q06210	Glutamine--fructose-6-phosphate aminotransferase [isomerizing] 1 OS=Homo sapiens OX=9606 GN=GFPT1 PE=1 SV=3	GFPT1	20.5665	21.3056	20.5982	20.7368	21.3604	20.9547	20.5932	21.1869	19.1382	21.641	20.8822	21.4129	19.2832	22.0706	22.3285	873025	1.67341e+06	1.35052e+06	766087	2.42458e+06	4.25509e+06	1.12065e+06	1.67405e+06	584396	4.10642e+06	1.64448e+06	1.85795e+06	477063	7.15394e+06	5.27194e+06
Q06830	Peroxiredoxin-1 OS=Homo sapiens OX=9606 GN=PRDX1 PE=1 SV=1	PRDX1	24.7122	24.701	24.6344	24.2644	24.6546	24.3164	24.1149	24.3632	24.408	24.7044	24.1079	24.2357	24.2878	24.5733	24.5764	1.52458e+07	1.73723e+07	2.7774e+07	1.10744e+07	2.98143e+07	3.53671e+07	12699216	1.49319e+07	1.82305e+07	33868863	1.51786e+07	1.29696e+07	1.91957e+07	5.08225e+07	2.02484e+07
Q6UWW8	Carboxylesterase 3 OS=Homo sapiens OX=9606 GN=CES3 PE=1 SV=1	CES3	21.7831	22.2175	23.3621	24.0825	23.3375	21.6029	23.6989	22.1234	20.9476	22.7465	22.7268	22.0739	20.6865	20.7108	24.1979	2.96646e+06	4.60348e+06	1.75682e+07	1.49164e+07	1.82824e+07	2.38154e+06	1.41042e+07	4.6847e+06	731459	1.29189e+07	8.6356e+06	4.2952e+06	2.41666e+06	5.33835e+06	6.87885e+06
P28838	Cytosol aminopeptidase OS=Homo sapiens OX=9606 GN=LAP3 PE=1 SV=3	LAP3	21.0284	21.5546	15.937	19.3744	19.4285	17.739	15.2915	21.2309	19.6117	21.1599	17.431	17.0977	15.0904	23.8801	19.2104	542966	897925		299637	639017	1.00869e+06		779339	1.78691e+06	1.32845e+06				2.52153e+07	1.33724e+06
P50591	Tumor necrosis factor ligand superfamily member 10 OS=Homo sapiens OX=9606 GN=TNFSF10 PE=1 SV=1	TNFSF10	23.9605	23.6052	23.5069	24.4098	24.0098	24.1553	23.9739	23.9595	24.211	23.5918	23.15	23.4187	23.1867	23.0794	23.5161	1.72903e+07	1.55212e+07	1.26599e+07	1.21985e+07	1.89898e+07	1.6634e+07	2.19906e+07	2.15532e+07	8.36295e+06	2.99077e+07	1.49209e+07	1.40576e+07	8.91154e+06	1.79691e+07	5.10584e+06
P22897	Macrophage mannose receptor 1 OS=Homo sapiens OX=9606 GN=MRC1 PE=1 SV=1	MRC1	22.5864	24.1939	21.4701	21.9194	23.2146	21.1384	23.8604	22.6942	20.0224	20.5265	19.1533	15.2507	22.9952	15.5574	22.243	5.75155e+06	2.01265e+07	1.72178e+06	1.21138e+06	6.10691e+06	4.27081e+06	17527012	7.73062e+06	953163	3.08078e+06	805922		4.35493e+06		4.39077e+06
P62277	40S ribosomal protein S13 OS=Homo sapiens OX=9606 GN=RPS13 PE=1 SV=2	RPS13	23.4515	23.6135	26.8814	16.4673	23.7844	23.5245	23.1154	24.1574	22.4583	24.8206	22.4838	20.9781	25.9107	22.8542	24.036	1.0092e+07	1.29663e+07	5.53204e+07		6.84375e+06	3.06943e+07	1.00748e+07	2.05343e+07	7.09051e+06	5.82245e+07	7.81012e+06	2.15096e+06	2.4808e+07	6.47704e+06	2.09179e+07
Q15758	Neutral amino acid transporter B(0) OS=Homo sapiens OX=9606 GN=SLC1A5 PE=1 SV=2	SLC1A5	24.5667	24.3707	23.6311	24.9188	25.0863	24.8116	24.5263	24.0557	23.4997	23.144	24.828	24.1733	23.6534	23.6221	24.2381	1.5958e+07	1.59979e+07	1.45516e+07	1.83056e+07	4.22317e+07	4.10007e+07	1.95533e+07	1.39688e+07	7.98866e+06	1.32953e+07	28947963	1.43803e+07	1.29871e+07	2.7605e+07	1.31716e+07
P50990	T-complex protein 1 subunit theta OS=Homo sapiens OX=9606 GN=CCT8 PE=1 SV=4	CCT8	21.0234	20.9442	23.1812	15.7954	21.8173	20.7367	21.0859	20.516	20.3016	22.9386	20.3713	20.7566	20.2927	24.5865	22.1423	2.14044e+06	2.32668e+06	6.78067e+06		2.78859e+06	2.44429e+06	2.8166e+06	1.87824e+06	874511	1.80303e+07	2.06146e+06	2.10572e+06	804764	3.42844e+07	3.0958e+06
P16152	Carbonyl reductase [NADPH] 1 OS=Homo sapiens OX=9606 GN=CBR1 PE=1 SV=3	CBR1	17.7374	21.2925	15.3269	20.6942	19.817	18.5629	15.1774	21.8316	19.7414	22.0534	17.3169	21.6546	20.4962	22.1756	20.7059		810385		1.14171e+06	1.27678e+06	1.0809e+06		1279118	1.18347e+06	2.67093e+06		1.07354e+06	1.69752e+06	1.18093e+07	2.28246e+06
Q07020	60S ribosomal protein L18 OS=Homo sapiens OX=9606 GN=RPL18 PE=1 SV=2	RPL18	21.5649	23.118	25.1665	19.8729	20.3915	21.5247	20.1899	22.5007	22.4516	24.5099	22.2017	21.7772	22.6311	24.2209	23.3246	4.58359e+06	1.54459e+07	3.23006e+07	424353	1.24873e+06	2.38432e+06	2.22701e+06	1.09372e+07	2.19276e+06	7.88381e+07	1.0787e+07	6.28525e+06	4.89656e+06	3.20145e+07	3.9691e+06
P55786	Puromycin-sensitive aminopeptidase OS=Homo sapiens OX=9606 GN=NPEPPS PE=1 SV=2	NPEPPS	21.4469	21.2042	20.5176	21.4029	20.7388	21.1069	20.9735	20.4479	20.0132	21.1226	20.1059	20.6188	19.4921	22.6128	21.0205	1.42457e+06	1.38257e+06	2.17511e+06	2.0703e+06	2.6838e+06	3.13232e+06	1.29294e+06	889126	709936	2.54134e+06	851095	949759	939035	1.77414e+07	1.41041e+06
P14543	Nidogen-1 OS=Homo sapiens OX=9606 GN=NID1 PE=1 SV=3	NID1	21.2894	22.4462	23.4565	24.0552	23.4373	22.6441	23.1875	22.3812	25.3654	21.5346	24.4046	25.1315	23.601	21.5169	21.9026	3.48668e+06	8.92706e+06	1.33885e+07	1.04471e+07	1.39839e+07	4.14882e+06	1.63763e+07	9.26965e+06	1.32352e+07	9.22993e+06	4.57269e+07	5.91841e+07	13005948	6662191	1.18637e+06
O43488	Aflatoxin B1 aldehyde reductase member 2 OS=Homo sapiens OX=9606 GN=AKR7A2 PE=1 SV=3	AKR7A2	19.877	22.1183	22.1686	20.9995	21.0782	21.4088	22.2201	22.6201	21.3723	23.0617	21.8505	22.1555	21.1901	23.9909	22.3734	597980	3.24698e+06	4.65396e+06	1.06647e+06	2.31346e+06	4.54776e+06	3.82347e+06	4.99401e+06	2.14495e+06	1.21446e+07	3.55429e+06	3.43392e+06	2.07573e+06	3.1418e+07	4.24295e+06
P06744	Glucose-6-phosphate isomerase OS=Homo sapiens OX=9606 GN=GPI PE=1 SV=4	GPI	22.8488	23.8628	22.3735	22.8333	23.5293	23.48	23.9679	23.6938	23.5751	25.2719	24.3099	23.6634	24.1641	26.0399	24.826	1.53908e+07	3.5694e+07	2.66011e+06	1.88527e+06	6.27385e+06	1.17465e+07	4.21263e+07	3.44867e+07	6.06923e+06	1.84367e+08	6.41371e+07	3.20406e+07	8.08789e+06	6.44772e+07	1.42757e+07
Q8N474	Secreted frizzled-related protein 1 OS=Homo sapiens OX=9606 GN=SFRP1 PE=1 SV=1	SFRP1	15.3547	21.1041	18.1583	24.3244	19.0476	21.3352	20.3996	20.9099	21.9906	19.773	24.665	22.8216	22.2304	23.0103	20.4295		3.70877e+06	181637	6.7212e+06	356130	2.97845e+06	2.49741e+06	3.52137e+06	2.26923e+06	2.8672e+06	57689847	1.2572e+07	2.68491e+06	1.00139e+07	760026
Q9H9H4	Vacuolar protein sorting-associated protein 37B OS=Homo sapiens OX=9606 GN=VPS37B PE=1 SV=1	VPS37B	21.0777	21.0916	19.5875	18.9811	21.1128	20.3288	22.385	22.1025	21.1897	21.7706	22.048	16.5931	21.7931	19.398	20.2816	797098	924239	939720	318058	2.8632e+06	3.0699e+06	2.48577e+06	2.02309e+06	2.69704e+06	2.87799e+06	2.36371e+06		3.80944e+06	1.57304e+06	1.42047e+06
P53985	Monocarboxylate transporter 1 OS=Homo sapiens OX=9606 GN=SLC16A1 PE=1 SV=3	SLC16A1	22.5402	23.4541	19.1771	25.0504	23.7309	23.9742	23.8546	23.4308	22.7439	22.7245	23.5562	23.3462	23.7111	24.1815	23.0534	7.61514e+06	1.64773e+07	386370	1.16705e+07	9.60576e+06	2.02805e+07	2.38662e+07	1.76111e+07	4.18138e+06	1.93268e+07	23309176	1.57586e+07	7866375	2.36736e+07	5.12142e+06
P23297	Protein S100-A1 OS=Homo sapiens OX=9606 GN=S100A1 PE=1 SV=2	S100A1	22.5954	22.3008	23.6663	23.8116	23.3172	23.4453	23.5729	23.3095	21.9268	23.005	23.5053	24.1646	21.7914	23.4299	23.8348	3.41987e+06	3.20191e+06	18988333	1.08217e+07	1.57793e+07	1.48602e+07	8.48524e+06	6.99806e+06	2.50919e+06	1.01461e+07	9.72533e+06	1.20115e+07	4.54997e+06	3.07685e+07	9.30662e+06
Q8N3R9	MAGUK p55 subfamily member 5 OS=Homo sapiens OX=9606 GN=MPP5 PE=1 SV=3	PALS1	22.1469	22.6268	21.7485	22.2932	22.268	21.763	20.7844	21.5538	21.7298	22.0214	22.4632	21.9466	21.0123	21.2597	21.7684	1.82043e+06	2.91553e+06	4.08149e+06	3.06798e+06	6.19302e+06	7.84895e+06	892115	1.50531e+06	3.71019e+06	3.72727e+06	3.43057e+06	1.87539e+06	2.15333e+06	5.55229e+06	3.76635e+06
Q9UN37	Vacuolar protein sorting-associated protein 4A OS=Homo sapiens OX=9606 GN=VPS4A PE=1 SV=1	VPS4A	24.0338	24.0953	23.0389	23.9206	23.9828	23.8852	22.9394	24.8862	24.0189	25.1973	22.7312	23.3583	25.4144	22.461	23.8442	1.14635e+07	1.37376e+07	8.78394e+06	8.33976e+06	17886729	2.28086e+07	6.76508e+06	25817152	1.21045e+07	57352725	7033652	8.49538e+06	4.00582e+07	11233057	1.05987e+07
P01591	Immunoglobulin J chain OS=Homo sapiens OX=9606 GN=JCHAIN PE=1 SV=4	JCHAIN	25.7019	25.0628	26.6334	25.2926	25.0551	25.4028	27.385	27.6042	29.7235	27.5021	26.4174	26.0617	28.2878	26.3014	25.517	6.8935e+07	5.08303e+07	1.24355e+08	2.5299e+07	4.40825e+07	2.94456e+07	278957355	321446879	2.84628e+08	5.36231e+08	1.71331e+08	1.04708e+08	3.44054e+08	1.88595e+08	1.52366e+07
Q04695	Keratin, type I cytoskeletal 17 OS=Homo sapiens OX=9606 GN=KRT17 PE=1 SV=2	KRT17	26.7318	25.8724	26.7659	24.2783	26.1919	25.4534	27.0208	23.5119	25.3893	26.0207	24.5249	24.4904	24.8768	24.8433	25.1738	1.29268e+08	81819968	1.07042e+08	9.83506e+06	7.61099e+07	4.22922e+07	1.99019e+08	1.73053e+07	1.95686e+07	176358327	4.23749e+07	3.23571e+07	2.53962e+07	5.3899e+07	1.66568e+07
P62829	60S ribosomal protein L23 OS=Homo sapiens OX=9606 GN=RPL23 PE=1 SV=1	RPL23	22.5503	22.763	25.4356	22.1042	22.3466	23.7412	22.2915	23.0282	22.3229	24.191	23.2677	21.9689	24.605	22.2673	23.3588	6.30158e+06	8.38596e+06	3.92359e+07	2.00869e+06	4.88113e+06	1.58305e+07	6.63687e+06	1.09473e+07	2.86522e+06	43888516	1.56818e+07	4.98474e+06	1.93902e+07	8331993	5.80631e+06
P60842	Eukaryotic initiation factor 4A-I OS=Homo sapiens OX=9606 GN=EIF4A1 PE=1 SV=1	EIF4A1	20.0208	21.2839	24.4527	23.553	15.9154	21.7001	20.9736	20.8174	20.2333	22.2141	22.603	23.3142	21.7366	23.8766	22.1931	2.18554e+06	6.02404e+06	1.33287e+07	3.68132e+06		2.86108e+06	5.33097e+06	4.73561e+06	500714	2.23262e+07	19808969	2.53618e+07	1.78266e+06	1.70665e+07	1.92508e+06
P63000	Ras-related C3 botulinum toxin substrate 1 OS=Homo sapiens OX=9606 GN=RAC1 PE=1 SV=1	RAC1	24.2044	25.4216	23.9917	26.0776	25.0585	24.963	25.4355	25.2574	24.9817	24.7733	24.9998	24.9038	25.4181	24.6683	25.2316	2.48652e+07	6.63854e+07	1.28299e+07	2.80676e+07	2.84486e+07	3.31084e+07	7.35499e+07	6.43524e+07	1.62244e+07	8.23771e+07	6.53148e+07	4.77902e+07	3.03059e+07	3.91459e+07	1.90669e+07
P04439	HLA class I histocompatibility antigen, A alpha chain OS=Homo sapiens OX=9606 GN=HLA-A PE=1 SV=2	HLA-A	23.1211	23.7755	22.5657	22.6664	23.3023	23.4946	23.8142	23.7204	23.3638	21.9926	23.5672	23.489	24.0309	23.612	23.5581	6.61997e+06	1.19654e+07	5.77156e+06	3.18919e+06	1.01793e+07	1.75459e+07	1.34865e+07	1.25106e+07	7.75157e+06	6762687	1.36499e+07	1.01114e+07	1.40048e+07	2.27546e+07	8.76533e+06
P18621	60S ribosomal protein L17 OS=Homo sapiens OX=9606 GN=RPL17 PE=1 SV=3	RPL17	20.8975	20.4417	25.5252	15.9726	21.3373	21.0806	20.2782	21.6653	21.6767	22.9994	21.5673	20.6567	23.8091	20.9871	22.344	3.70193e+06	3.09953e+06	30447470		1.76834e+06	1.85863e+06	3.03671e+06	7.8625e+06	1.359e+06	3.54943e+07	8.91316e+06	3.70809e+06	8.14454e+06	2.50169e+06	2133118
P11216	Glycogen phosphorylase, brain form OS=Homo sapiens OX=9606 GN=PYGB PE=1 SV=5	PYGB	19.4042	19.3854	16.8419	16.4371	20.2579	17.0468	19.65	20.3804	21.2072	21.4259	18.9919	19.8321	20.5006	25.6219	20.215	2.89738e+06	3.28413e+06			606484		4.32935e+06	7.1103e+06	614615	2.62783e+07	3.29517e+06	4.61345e+06	595779	4.50415e+07	305363
P79483	HLA class II histocompatibility antigen, DR beta 3 chain OS=Homo sapiens OX=9606 GN=HLA-DRB3 PE=1 SV=1	HLA-DRB3	21.8634	24.4489	24.1142	24.0728	15.9984	23.0578	23.1692	24.2749	24.9997	23.1684	23.1953	21.966	26.2553	24.5715	22.4039	6.64625e+06	4.58085e+07	9.95142e+06	4.9829e+06		9160275	2.07047e+07	4.41058e+07	17025528	36677680	2.53219e+07	8445836	3.85781e+07	2.60811e+07	2.78335e+06
P40925	Malate dehydrogenase, cytoplasmic OS=Homo sapiens OX=9606 GN=MDH1 PE=1 SV=4	MDH1	23.5046	23.158	22.1797	22.9612	22.8782	23.0342	23.6091	22.8446	21.5103	22.7815	23.0486	23.4083	22.3509	21.1549	22.2852	5.04237e+06	4.55383e+06	4.82174e+06	4270626	8.28244e+06	2.00054e+07	6.83136e+06	3.9808e+06	3.36522e+06	6.82271e+06	5.56373e+06	5.58296e+06	4.77125e+06	4.52347e+06	5.69084e+06
Q8IWA5	Choline transporter-like protein 2 OS=Homo sapiens OX=9606 GN=SLC44A2 PE=1 SV=3	SLC44A2	23.4242	23.7086	23.2647	23.823	23.9516	23.7871	23.8038	23.7022	24.0601	23.1941	24.1305	24.1065	24.2904	22.82	23.2787	1.30942e+07	1.83134e+07	7.84396e+06	5.95214e+06	1.33663e+07	1.60108e+07	2.14666e+07	1.98054e+07	9.35805e+06	2.49353e+07	3.23368e+07	2.48706e+07	1.40349e+07	1.10019e+07	5.38095e+06
Q86UP2	Kinectin OS=Homo sapiens OX=9606 GN=KTN1 PE=1 SV=1	KTN1	23.1917	22.3933	23.3357	23.3632	22.2498	22.1766	22.9366	22.465	23.3446	22.8474	22.8446	22.4511	22.3818	22.5049	23.042	12132326	8010505	8.58387e+06	4.50843e+06	4.28051e+06	4.62379e+06	12810412	9144661	5025629	2.13436e+07	14435498	8.59426e+06	3.89432e+06	9212526	4.02725e+06
P62805	Histone H4 OS=Homo sapiens OX=9606 GN=H4C1 PE=1 SV=2	H4C1	22.7518	26.2641	20.0765	22.4005	19.9896	20.9245	19.8299	23.9861	25.7419	22.2454	20.1904	23.4128	26.735	25.1646	21.3288	2.03247e+07	2.66316e+08	497108	1.28267e+06	495454	1.54055e+06	3.37951e+06	5.96468e+07	21011515	3.1956e+07	5.21141e+06	3.80372e+07	4.41352e+07	3.22787e+07	974730
P51993	4-galactosyl-N-acetylglucosaminide 3-alpha-L-fucosyltransferase FUT6 OS=Homo sapiens OX=9606 GN=FUT6 PE=1 SV=1	FUT6	20.192	19.4522	19.9223	19.6488	19.2258	20.0375	21.3897	20.4142	20.7509	15.9981	15.9656	15.6323	14.892	24.0311	17.1545	839668	577404	975440	415819	637095	1.56616e+06	2.42703e+06	1.22183e+06	1.2422e+06					3.21259e+07	101496
P62873	Guanine nucleotide-binding protein G(I)/G(S)/G(T) subunit beta-1 OS=Homo sapiens OX=9606 GN=GNB1 PE=1 SV=3	GNB1	23.8952	23.6201	22.6067	24.4334	23.8887	23.5881	24.0462	24.0845	23.9206	23.944	23.8333	23.3786	24.0465	24.2928	24.1734	2.01221e+07	1.90954e+07	4.21338e+06	7.70155e+06	1.08455e+07	1.48433e+07	2.81541e+07	2.86185e+07	9.04166e+06	4.64894e+07	2.91752e+07	1.66487e+07	1.00449e+07	2.58816e+07	1.06473e+07
P09525	Annexin A4 OS=Homo sapiens OX=9606 GN=ANXA4 PE=1 SV=4	ANXA4	26.1905	26.1479	25.6406	27.7701	26.9818	26.9688	27.5984	27.4227	27.0303	26.432	26.9512	26.5708	26.3487	26.6347	26.2838	251811096	2.80752e+08	3.59561e+07	8.10758e+07	9.64318e+07	5.81996e+07	841980096	7.37895e+08	2.93788e+07	6.64915e+08	6.45745e+08	387935022	5.16234e+07	1.36716e+08	1.73073e+07
P39019	40S ribosomal protein S19 OS=Homo sapiens OX=9606 GN=RPS19 PE=1 SV=2	RPS19	23.5709	24.159	25.2991	24.0529	23.8464	24.3743	23.6794	23.2396	22.9587	22.3121	24.6596	25.1733	26.5423	21.6473	24.4515	1.00768e+07	1.73948e+07	2.96529e+07	6.44134e+06	1.14666e+07	3.74985e+07	1.36898e+07	9.99017e+06	6.79919e+06	9404820	32437066	3.62145e+07	6.16875e+07	4503589	1.89125e+07
P32119	Peroxiredoxin-2 OS=Homo sapiens OX=9606 GN=PRDX2 PE=1 SV=5	PRDX2	24.2784	23.9142	24.2598	24.2776	24.5822	23.9472	24.3856	23.5303	23.4953	23.6509	24.5182	24.2689	23.5766	23.3448	24.3323	1.31637e+07	1.17441e+07	1.9669e+07	1.02613e+07	2.60329e+07	2.5573e+07	1.78664e+07	9.77639e+06	9.04374e+06	1.90315e+07	2.3526e+07	1.54787e+07	1.07656e+07	1.99127e+07	1.5966e+07
P78371	T-complex protein 1 subunit beta OS=Homo sapiens OX=9606 GN=CCT2 PE=1 SV=4	CCT2	21.1878	19.0798	22.8992	15.7467	21.6844	20.3366	20.6465	23.1948	20.6669	21.4973	21.6427	19.7876	20.8273	23.5349	22.0222	2.17972e+06	580642	5.76864e+06		2.63059e+06	1.97075e+06	1.88737e+06	1.09288e+07	1.19854e+06	6.03299e+06	4.52199e+06	977459	1.20582e+06	1.71089e+07	3.03064e+06
P61158	Actin-related protein 3 OS=Homo sapiens OX=9606 GN=ACTR3 PE=1 SV=3	ACTR3	23.5944	23.0332	23.0966	24.6119	23.341	24.1402	23.4398	23.2136	23.0351	22.832	24.0314	24.4102	22.8674	23.8983	23.0787	14338543	11159097	8.8422e+06	1.30247e+07	11087454	1.65924e+07	16231383	1.37361e+07	3.73108e+06	1.8879e+07	2.93793e+07	2.98735e+07	6.62928e+06	2.94226e+07	3.80088e+06
P07947	Tyrosine-protein kinase Yes OS=Homo sapiens OX=9606 GN=YES1 PE=1 SV=3	YES1	23.3429	23.9092	23.6958	23.8459	23.9018	23.4012	23.5316	24.342	23.8985	24.0542	22.9515	23.0521	24.1786	22.4745	23.8926	1.06022e+07	1.80271e+07	1.07303e+07	6.13552e+06	1.31016e+07	1.40985e+07	1.52268e+07	2.64326e+07	9.6269e+06	3.87685e+07	1.22333e+07	1.02578e+07	1.31785e+07	8.78523e+06	9.47563e+06
Q00610	Clathrin heavy chain 1 OS=Homo sapiens OX=9606 GN=CLTC PE=1 SV=5	CLTC	20.1771	21.1132	20.9368	19.8438	20.5552	20.0686	20.8559	21.2406	22.0942	22.9246	20.4986	18.7286	21.0781	22.9467	21.3968	1.33663e+06	2.93683e+06	1.73149e+06	418266	1.40674e+06	1.13235e+06	2.69636e+06	3.48464e+06	2.23029e+06	2.00482e+07	2.52803e+06	579680	1.6782e+06	1.33116e+07	1.35931e+06
P02768	Albumin OS=Homo sapiens OX=9606 GN=ALB PE=1 SV=2	ALB	23.4542	21.5704	20.0898	20.8541	19.9522	21.0425	18.0746	18.4799	21.8774	23.2658	16.6346	22.2569	21.0883	22.3911	20.2684	5.06695e+06	1.57664e+06	1.41882e+06	1.24182e+06	1.36519e+06	3.85883e+06	153364	201059	3.32957e+06	9.9316e+06		2615226	2.49117e+06	13350293	1.07881e+06
O15498	Synaptobrevin homolog YKT6 OS=Homo sapiens OX=9606 GN=YKT6 PE=1 SV=1	YKT6	23.7403	23.2075	23.2215	24.2965	23.8404	24.1624	23.7059	23.6778	23.2338	23.2379	24.0617	24.5906	23.5778	23.2899	23.7492	1.10502e+07	8.77111e+06	1.00381e+07	1.08972e+07	1.63175e+07	23235627	1.35967e+07	1.31994e+07	5.9048e+06	1.74233e+07	2.08983e+07	2.358e+07	1.1293e+07	2.00928e+07	8.34147e+06
P15531	Nucleoside diphosphate kinase A OS=Homo sapiens OX=9606 GN=NME1 PE=1 SV=1	NME1	22.5504	23.6943	22.2202	23.3258	23.009	22.9716	23.673	23.5737	22.3789	23.3102	23.1383	22.876	22.9521	24.3926	23.5756	7.34838e+06	1.86464e+07	3.53607e+06	3.92097e+06	6.46641e+06	9.51412e+06	2.01619e+07	1.86302e+07	3.05181e+06	2.77901e+07	1.6716e+07	1.08995e+07	5.1613e+06	30426404	6.91367e+06
P62269	40S ribosomal protein S18 OS=Homo sapiens OX=9606 GN=RPS18 PE=1 SV=3	RPS18	24.316	24.9458	26.4153	22.3535	23.7818	24.6872	24.1488	24.9269	23.992	25.4021	24.5456	23.2816	25.8424	24.7983	24.94	21494008	3.81932e+07	6.51909e+07	2.0115e+06	1.11202e+07	3.60884e+07	2.41216e+07	4.09465e+07	1.0782e+07	1.01917e+08	3.81444e+07	1.24204e+07	3.85147e+07	4.05696e+07	2.05576e+07
P62917	60S ribosomal protein L8 OS=Homo sapiens OX=9606 GN=RPL8 PE=1 SV=2	RPL8	26.9223	23.3143	26.3362	22.5766	23.2745	23.9408	22.9638	23.7719	25.3063	24.7261	23.5689	22.0519	24.9514	23.0748	23.3675	1.61295e+08	1.51905e+07	5.6931e+07	2.16596e+06	7.21748e+06	1.89226e+07	1.30741e+07	2.26601e+07	2.35842e+07	78612451	2.38856e+07	6.52699e+06	1.91596e+07	1.13334e+07	6.07986e+06
O94760	N(G),N(G)-dimethylarginine dimethylaminohydrolase 1 OS=Homo sapiens OX=9606 GN=DDAH1 PE=1 SV=3	DDAH1	25.6051	22.2779	22.3232	22.0583	22.5461	22.3882	22.7305	22.5926	22.1997	22.8489	21.8792	21.4941	22.052	23.9472	22.9291	3.36727e+07	3.85265e+06	4.78139e+06	2.05053e+06	5.90691e+06	9.14517e+06	5.78541e+06	5.20504e+06	3.88194e+06	1.11315e+07	3.85177e+06	2.30651e+06	3.48203e+06	2.81338e+07	6.36076e+06
Q5JWF2	Guanine nucleotide-binding protein G(s) subunit alpha isoforms XLas OS=Homo sapiens OX=9606 GN=GNAS PE=1 SV=2	GNAS	24.5787	25.1789	25.4468	27.0007	25.9524	25.7519	26.5073	25.4521	24.9846	25.2873	25.6012	27.6391	25.0121	24.9459	26.2678	4.27133e+07	7.4357e+07	3.3779e+07	5.11053e+07	5.07604e+07	4.49507e+07	2.04895e+08	9.76085e+07	1.27749e+07	1.55905e+08	131321635	4.21724e+08	2.19627e+07	4.55672e+07	3.07281e+07
O00592	Podocalyxin OS=Homo sapiens OX=9606 GN=PODXL PE=1 SV=2	PODXL	26.0093	25.0237	24.867	24.3148	24.2687	24.638	24.2319	25.4124	26.2874	25.5935	24.3769	24.1745	26.3085	24.8845	24.2255	5.0264e+07	29150003	2.44832e+07	8.60417e+06	17118955	4.39112e+07	1.84764e+07	4.14546e+07	6.66333e+07	8.41559e+07	2.4538e+07	1.66781e+07	5.84433e+07	4.73096e+07	1.57722e+07
P13987	CD59 glycoprotein OS=Homo sapiens OX=9606 GN=CD59 PE=1 SV=1	CD59	26.1824	27.5812	26.7404	27.7515	26.8456	26.9282	26.6865	27.2028	28.1456	26.9539	26.5668	26.3562	27.3985	26.4877	25.9858	120530965	3.64968e+08	7.39435e+07	7.67955e+07	84193954	122509195	215409181	304989414	1.37797e+08	4.59556e+08	2.38126e+08	1.60934e+08	1.0255e+08	1.18478e+08	30476748
P62753	40S ribosomal protein S6 OS=Homo sapiens OX=9606 GN=RPS6 PE=1 SV=1	RPS6	22.253	22.5915	25.2971	16.4578	22.0031	21.8665	22.0033	23.2097	22.7075	24.2247	22.0846	19.8822	24.447	24.4283	22.8427	1.04325e+07	15147748	1.85713e+07		2.00421e+06	4.07266e+06	1.10569e+07	2.52573e+07	3.52906e+06	9.13947e+07	1.40506e+07	2387334	9.05392e+06	1.94129e+07	3.83051e+06
P13866	Sodium/glucose cotransporter 1 OS=Homo sapiens OX=9606 GN=SLC5A1 PE=1 SV=1	SLC5A1	22.9326	25.7081	26.452	27.3379	25.9353	25.9862	26.6664	25.1591	25.9422	23.6879	27.6114	28.7678	25.0111	26.0006	25.5075	2.17263e+07	1.70829e+08	82562289	7.86174e+07	6.10838e+07	2.7274e+07	3.64226e+08	1.2683e+08	1.27969e+07	8.19116e+07	8.42236e+08	1.46807e+09	2.67268e+07	1.15267e+08	9.35727e+06
P07737	Profilin-1 OS=Homo sapiens OX=9606 GN=PFN1 PE=1 SV=2	PFN1	23.7092	24.0579	23.7213	24.5023	23.9859	23.7734	24.0149	24.1333	23.6895	23.9566	23.9272	24.797	23.614	24.4097	24.3924	1.05494e+07	1.54264e+07	1.335e+07	1.18202e+07	1.69746e+07	1.93404e+07	1.64302e+07	1.76562e+07	8.82704e+06	2.79686e+07	1.85707e+07	2.65398e+07	1.08913e+07	4.10676e+07	1.42007e+07
Q9H0U4	Ras-related protein Rab-1B OS=Homo sapiens OX=9606 GN=RAB1B PE=1 SV=1	RAB1B	24.6303	24.9998	24.4234	25.9106	24.8978	25.2388	25.3244	24.8744	24.6509	24.91	25.1665	25.32	25.2826	24.7358	25.4851	2.43117e+07	3.60676e+07	2.2255e+07	3.21496e+07	3.27275e+07	4.28262e+07	4.9563e+07	3.59142e+07	1.3782e+07	6.59158e+07	5.33582e+07	4.64122e+07	3.54805e+07	5.27533e+07	2.42848e+07
P62750	60S ribosomal protein L23a OS=Homo sapiens OX=9606 GN=RPL23A PE=1 SV=1	RPL23A	21.8166	23.8951	25.2587	22.1862	22.8034	23.4985	22.2528	23.2118	21.0044	22.1328	24.2713	21.7012	24.913	20.4918	24.0289	3.71537e+06	1.80214e+07	2.45216e+07	1.50209e+06	4.73291e+06	1.93159e+07	6334661	1.219e+07	1.6585e+06	1.03319e+07	30826879	4.0595e+06	1.69598e+07	1.71943e+06	1.33376e+07
Q92882	Osteoclast-stimulating factor 1 OS=Homo sapiens OX=9606 GN=OSTF1 PE=1 SV=2	OSTF1	21.6898	21.4517	20.3937	21.8367	21.0236	21.974	18.8658	21.4729	16.4875	16.7473	21.9434	21.924	20.6308	19.6316	22.4875	1.41078e+06	1373577	2.50662e+06	3.51178e+06	4105643	5.43676e+06	251047	1.51409e+06	58661.5		2545583	1.96408e+06	2.5964e+06	2.82135e+06	3.71039e+06
P01111	GTPase NRas OS=Homo sapiens OX=9606 GN=NRAS PE=1 SV=1	NRAS	28.227	21.9132	21.5951	22.4189	22.9251	22.5567	21.7433	22.1085	22.4716	20.8258	21.3197	20.5557	22.692	21.8197	22.8062	3.24893e+08	4.69022e+06	2.80251e+06	2.55612e+06	7.45797e+06	6.75379e+06	4.57482e+06	5.83301e+06	3.07976e+06	4.29298e+06	4096758	1.88648e+06	5.26803e+06	6251117	3.83848e+06
P00338	L-lactate dehydrogenase A chain OS=Homo sapiens OX=9606 GN=LDHA PE=1 SV=2	LDHA	23.44	22.5085	21.3724	19.6479	21.8479	22.3712	24.4053	20.8798	22.3064	21.6513	20.6076	20.7017	22.8601	24.063	22.0093	6.88902e+06	4.14772e+06	3.37956e+06	526974	4.97395e+06	7.20939e+06	1.69487e+07	1.45701e+06	3.3342e+06	4.4533e+06	1.46389e+06	1221906	8.32969e+06	4.165e+07	2.68203e+06
Q9NZT1	Calmodulin-like protein 5 OS=Homo sapiens OX=9606 GN=CALML5 PE=1 SV=2	CALML5	24.7167	22.0418	23.2312	23.4816	23.2509	21.2208	23.4305	15.0602	19.9999	22.2175	22.4869	20.6588	25.7135	15.2488	22.8095	1.65527e+07	2.97651e+06	7.22826e+06	4430630	7.75614e+06	5554121	8.55236e+06		1.15262e+06	6.53927e+06	5.34086e+06	1.17636e+06	3.5496e+07		7.98624e+06
P47895	Aldehyde dehydrogenase family 1 member A3 OS=Homo sapiens OX=9606 GN=ALDH1A3 PE=1 SV=2	ALDH1A3	22.1994	23.4531	24.1111	24.4378	23.1767	23.7585	24.0855	22.3542	23.6317	23.6607	24.3969	24.7197	23.2606	23.9062	23.5195	4.26817e+06	1.16875e+07	2.37492e+07	1.53479e+07	1.31538e+07	1.22351e+07	1.98803e+07	5.92723e+06	5.42068e+06	2.62496e+07	2.96306e+07	2.89829e+07	1.15748e+07	3.93321e+07	4.95663e+06
Q9NP79	Vacuolar protein sorting-associated protein VTA1 homolog OS=Homo sapiens OX=9606 GN=VTA1 PE=1 SV=1	VTA1	23.4472	22.5289	22.4356	22.9837	22.9347	23.0805	23.4246	23.5132	23.1324	22.6443	22.6039	22.5324	24.4011	21.6843	22.9158	8.97123e+06	5.45089e+06	5.55805e+06	4.18747e+06	8.31457e+06	1.15593e+07	11128919	1.17142e+07	5.79603e+06	1.14851e+07	7.56778e+06	5.63203e+06	1.90763e+07	6.30283e+06	4.9299e+06
O43633	Charged multivesicular body protein 2a OS=Homo sapiens OX=9606 GN=CHMP2A PE=1 SV=1	CHMP2A	25.2262	25.8244	25.4346	27.2648	26.2473	26.3688	26.5009	25.8687	25.8933	25.9461	26.3621	26.0899	25.8528	25.2186	26.282	3.70716e+07	6.44441e+07	5.13402e+07	9.40739e+07	9.5456e+07	8.11661e+07	1.13019e+08	7.21828e+07	2.82382e+07	1.3637e+08	1.23301e+08	7.98432e+07	6.02924e+07	84380830	3.65384e+07
P08727	Keratin, type I cytoskeletal 19 OS=Homo sapiens OX=9606 GN=KRT19 PE=1 SV=4	KRT19	26.6092	25.6938	26.5691	23.6958	25.9969	25.1561	26.9722	22.8189	25.2955	25.9042	24.2821	24.1739	24.5596	24.9666	24.8767	117294666	7.14144e+07	9.58002e+07	6.73714e+06	6.82046e+07	3.39626e+07	1.9008e+08	1.05752e+07	1.8095e+07	160707630	3.53768e+07	2.56668e+07	20911376	6.0225e+07	1.33779e+07
P62081	40S ribosomal protein S7 OS=Homo sapiens OX=9606 GN=RPS7 PE=1 SV=1	RPS7	21.8829	21.603	25.974	21.4661	19.9061	23.0718	22.2253	21.1228	20.5425	22.0776	23.4878	22.9563	24.6035	21.2317	23.0285	6.4226e+06	6.07484e+06	2.50225e+07	566750	394837	1.4004e+07	1.02611e+07	4.73058e+06	1.17341e+06	1.64184e+07	2.95696e+07	1.59979e+07	8.50511e+06	1.78459e+06	6.49715e+06
P02652	Apolipoprotein A-II OS=Homo sapiens OX=9606 GN=APOA2 PE=1 SV=1	APOA2	24.4394	23.8847	24.2022	25.784	25.0832	24.9298	24.9995	23.9432	24.3186	23.7457	25.0298	25.8024	23.721	24.3793	24.1837	2.86239e+07	2.23783e+07	1.69736e+07	2.61811e+07	3.30876e+07	2.89298e+07	5.31798e+07	2.53142e+07	9.16104e+06	3.9528e+07	6.52315e+07	8.71461e+07	1.06864e+07	3.6633e+07	8.24559e+06
P05362	Intercellular adhesion molecule 1 OS=Homo sapiens OX=9606 GN=ICAM1 PE=1 SV=2	ICAM1	23.5452	21.8575	20.6328	15.1495	20.8546	20.2457	15.5036	24.7281	21.1906	21.0365	17.643	17.3098	22.8414	22.0824	20.1144	2.68264e+06	956307	1.81377e+06		2238883	5.09294e+06		7597346	4.74256e+06	1.05282e+06			7367583	9.45692e+06	2.22309e+06
Q9Y5P6	Mannose-1-phosphate guanyltransferase beta OS=Homo sapiens OX=9606 GN=GMPPB PE=1 SV=2	GMPPB	19.6134	21.5599	21.2839	15.9245	21.3004	20.3786	14.1466	21.8898	20.0573	23.3739	22.3226	22.6712	20.797	24.3845	21.2797	450259	1992855	1.66452e+06		1782206	3.73074e+06		2.72094e+06	1.44432e+06	13629059	4.45653e+06	4.43756e+06	1.04382e+06	2.72557e+07	3.33087e+06
P08865	40S ribosomal protein SA OS=Homo sapiens OX=9606 GN=RPSA PE=1 SV=4	RPSA	23.2206	24.2743	24.338	26.0328	24.7061	24.8682	25.3316	24.7174	23.7638	24.6283	24.7009	26.9255	22.8159	25.9706	25.3123	24505631	5.84156e+07	1.73353e+07	28916922	2.3683e+07	1.49654e+07	1.33393e+08	8.62655e+07	3.36693e+06	1.45208e+08	103482958	378233472	5.30453e+06	1.02606e+08	9.73384e+06
O00764	Pyridoxal kinase OS=Homo sapiens OX=9606 GN=PDXK PE=1 SV=1	PDXK	18.5339	20.7499	20.716	17.3706	20.999	20.6506	19.3102	20.1326	17.9004	21.6199	20.4528	21.0387	19.1318	22.1162	21.2977	191680	1.02266e+06	2.05607e+06	104244	2648027	2.73443e+06	413696	724150	196609	3.63518e+06	1.097e+06	1287647	602661	1.03593e+07	2.04726e+06
Q9H6S3	Epidermal growth factor receptor kinase substrate 8-like protein 2 OS=Homo sapiens OX=9606 GN=EPS8L2 PE=1 SV=2	EPS8L2	23.6361	23.9662	23.8923	23.148	24.1487	23.9564	24.2717	24.2482	23.1895	25.5367	24.6628	24.1661	24.1157	25.6753	25.2868	1.47378e+07	21274344	1.15059e+07	3.53941e+06	1.45474e+07	1.95159e+07	28851710	2.80987e+07	5.54787e+06	1.22901e+08	4.54426e+07	2.51861e+07	1.18051e+07	7.55886e+07	2.34626e+07
O14950	Myosin regulatory light chain 12B OS=Homo sapiens OX=9606 GN=MYL12B PE=1 SV=2	MYL12B	20.8163	21.8777	23.4132	15.4942	21.2984	20.8685	21.5409	21.8631	21.4756	22.8822	20.7171	15.8732	21.092	22.972	20.8966	1.09529e+06	2.62497e+06	9.81276e+06		2.39803e+06	3.67934e+06	2.28065e+06	2.8226e+06	2.711e+06	1.02429e+07	1.54758e+06		1.72562e+06	13796129	1.79369e+06
Q96NY7	Chloride intracellular channel protein 6 OS=Homo sapiens OX=9606 GN=CLIC6 PE=2 SV=3	CLIC6	21.0092	19.868	20.6177	16.3754	17.8989	16.1319	14.4374	15.4478	14.0786	16.6094	16.5769	16.2436	15.9335	15.871	18.9613	968508	504241	767334		123383	328611									1.11664e+06
Q15907	Ras-related protein Rab-11B OS=Homo sapiens OX=9606 GN=RAB11B PE=1 SV=4	RAB11B	25.3803	25.9741	24.7014	25.3699	25.2168	26.1431	25.7992	26.4318	25.6256	25.9162	26.677	26.1285	27.3095	26.1038	25.9425	6.429e+07	1.1142e+08	1.73332e+07	1.41964e+07	2.62265e+07	7.93559e+07	1.08306e+08	1.66222e+08	2.68149e+07	2.08192e+08	2.3905e+08	1.27812e+08	9.28761e+07	8.74685e+07	3.30119e+07
P61769	Beta-2-microglobulin OS=Homo sapiens OX=9606 GN=B2M PE=1 SV=1	B2M	22.5638	24.626	22.2651	23.9009	22.9503	23.7816	24.3539	24.0703	24.6989	23.0913	23.4266	22.9404	22.9073	26.3228	22.8715	5.28761e+06	2.53571e+07	6.01632e+06	9.63464e+06	1.02399e+07	1.4186e+07	23042126	1.87396e+07	1.29598e+07	17023035	1.45534e+07	8124996	8.25212e+06	1.91264e+08	3.6092e+06
Q96IJ6	Mannose-1-phosphate guanyltransferase alpha OS=Homo sapiens OX=9606 GN=GMPPA PE=1 SV=1	GMPPA	21.5834	21.8339	21.3396	19.459	20.8799	19.8455	20.7097	20.4426	20.2088	23.4168	16.978	21.5712	19.8062	22.0092	21.152	1.092e+06	1.49177e+06	3.7011e+06	517911	2.84856e+06	1.9468e+06	750961	617721	1.2114e+06	8.69188e+06		1.28162e+06	1.12363e+06	1.12379e+07	2.3021e+06
P46782	40S ribosomal protein S5 OS=Homo sapiens OX=9606 GN=RPS5 PE=1 SV=4	RPS5	23.3294	22.4838	24.4339	17.1373	19.5711	22.7886	22.61	23.8507	20.7127	23.9921	23.1457	14.7734	25.5694	23.382	22.626	1.34014e+07	8.56381e+06	1.05711e+07	34649.9	384576	1.22352e+07	1.02562e+07	2.39925e+07	1.40376e+06	4.73821e+07	1.78583e+07		2.04103e+07	9.73312e+06	5.22607e+06
P49788	Retinoic acid receptor responder protein 1 OS=Homo sapiens OX=9606 GN=RARRES1 PE=1 SV=2	RARRES1	21.6397	15.8269	14.6211	14.2164	20.2104	16.5324	13.9866	17.4434	22.1644	20.2953	16.1261	15.7928	18.9043	23.823	15.5498	2.04941e+06				2.7354e+06			139440	1.70447e+06	1.80261e+06			918447	6.0341e+07
P00734	Prothrombin OS=Homo sapiens OX=9606 GN=F2 PE=1 SV=2	F2	24.3795	22.5283	22.6428	22.9598	23.0665	23.9023	22.682	21.9512	21.657	22.8377	21.8113	21.8355	22.2484	22.0715	22.7589	2.64997e+07	8.43441e+06	5.93964e+06	3.81277e+06	8.43337e+06	1.4258e+07	10295715	6.14111e+06	1.45465e+06	2.03283e+07	6.76284e+06	5378001	3.9715e+06	7.63065e+06	3.08579e+06
P22392	Nucleoside diphosphate kinase B OS=Homo sapiens OX=9606 GN=NME2 PE=1 SV=1	NME2	22.9424	22.3584	22.0089	22.5866	22.7719	22.6696	22.9313	22.6973	21.6969	22.7714	22.8899	22.2126	22.5421	23.8384	23.2794	4.60357e+06	3.52669e+06	4.36571e+06	3.35762e+06	7.84236e+06	1.13089e+07	5.75687e+06	4.84541e+06	2.78746e+06	9.1328e+06	6.71864e+06	3.28575e+06	5.5523e+06	2.96196e+07	8.25041e+06
Q9Y376	Calcium-binding protein 39 OS=Homo sapiens OX=9606 GN=CAB39 PE=1 SV=1	CAB39	22.8598	22.6107	21.8662	22.6411	21.9097	21.7364	21.9357	21.977	21.2375	19.8437	22.1801	23.2056	21.4482	21.7299	22.3727	3.87291e+06	3.74209e+06	3878659	3.41977e+06	4.2312e+06	6.77819e+06	2.5719e+06	2.61991e+06	2.32035e+06	1.06925e+06	3.65929e+06	5.82526e+06	2551328	6.73646e+06	5.03679e+06
P54727	UV excision repair protein RAD23 homolog B OS=Homo sapiens OX=9606 GN=RAD23B PE=1 SV=1	RAD23B	23.4553	22.7303	22.5997	21.8338	22.8137	22.2387	21.5289	22.7515	22.9138	22.654	23.5484	21.6745	22.5201	22.618	22.5993	7.40569e+06	5.14516e+06	5.98396e+06	1.81342e+06	7.34663e+06	8.17628e+06	2.4551e+06	5.6713e+06	6.31499e+06	9.49123e+06	1.19559e+07	2.55098e+06	4.97668e+06	1.15688e+07	5.01863e+06
Q9UNF0	Protein kinase C and casein kinase substrate in neurons protein 2 OS=Homo sapiens OX=9606 GN=PACSIN2 PE=1 SV=2	PACSIN2	20.8145	22.4589	21.4188	16.0297	22.0024	20.6908	19.7932	22.6361	21.6888	22.172	22.8288	20.6292	23.2141	22.0538	21.5914	1.07401e+06	3.85557e+06	1.69914e+06		2.69515e+06	4.80237e+06	666778	4.73564e+06	4.63947e+06	6.14691e+06	6.56677e+06	1.11798e+06	5.18302e+06	5.03708e+06	4.286e+06
Q96IU4	Protein ABHD14B OS=Homo sapiens OX=9606 GN=ABHD14B PE=1 SV=1	ABHD14B	21.327	21.5612	19.5612	15.6019	20.2949	19.5682	21.3273	20.7937	20.0693	22.2423	16.8095	20.5686	22.0256	23.6233	20.8564	1.02744e+06	1.38783e+06	630690		1110119	2.44495e+06	1.29495e+06	885567	1.67389e+06	4.32793e+06		718883	3.05903e+06	2.011e+07	2.85466e+06
Q8IWU5	Extracellular sulfatase Sulf-2 OS=Homo sapiens OX=9606 GN=SULF2 PE=1 SV=1	SULF2	21.0693	23.1282	21.6502	22.9638	23.4941	21.5144	22.1499	22.3361	21.684	22.5384	23.3613	15.4458	21.4528	15.2038	21.4618	1.75543e+06	8399507	2.49256e+06	3.1924e+06	9471280	4.96555e+06	4.67827e+06	5.26885e+06	2.70167e+06	1.08542e+07	1.30114e+07		1.91044e+06		2.28889e+06
O43175	D-3-phosphoglycerate dehydrogenase OS=Homo sapiens OX=9606 GN=PHGDH PE=1 SV=4	PHGDH	22.2973	20.5864	22.0335	15.3496	20.8902	21.4649	14.4479	21.7701	19.1109	22.3527	21.6885	20.0053	22.446	21.9501	21.3265	2.34805e+06	823653	4.16852e+06		1.99759e+06	6.55295e+06		2.03237e+06	620052	5.44934e+06	2.33032e+06	567459	4.87605e+06	7.51046e+06	2.84638e+06
P51148	Ras-related protein Rab-5C OS=Homo sapiens OX=9606 GN=RAB5C PE=1 SV=2	RAB5C	23.0171	23.7374	22.2954	24.4238	24.0215	23.9604	23.6557	23.8489	23.7104	23.7129	24.1112	23.9453	24.1819	24.4553	23.8889	8.35839e+06	1.58133e+07	5.03582e+06	1.1346e+07	1.76353e+07	1.69692e+07	1.6397e+07	1.85576e+07	6.90255e+06	3.02382e+07	2.70066e+07	1.88255e+07	1.63636e+07	4.29607e+07	7.72016e+06
P11940	Polyadenylate-binding protein 1 OS=Homo sapiens OX=9606 GN=PABPC1 PE=1 SV=2	PABPC1	23.2107	22.7976	22.7187	21.3587	22.0683	21.9697	23.6199	23.7611	21.5538	23.1875	20.8143	15.9296	22.6336	21.9934	22.5277	5.53767e+06	4.7759e+06	7.57682e+06	1.52106e+06	5.10985e+06	6.56856e+06	9266941	1.01164e+07	2.38158e+06	1.2171e+07	1.59196e+06		6.27738e+06	8.7487e+06	4623404
Q9NR19	Acetyl-coenzyme A synthetase, cytoplasmic OS=Homo sapiens OX=9606 GN=ACSS2 PE=1 SV=1	ACSS2	23.5509	23.11	22.2551	22.9305	22.5615	23.5198	21.8024	23.6629	20.0231	24.3304	23.6253	23.0366	23.7152	24.5212	24.777	1.66561e+07	1.40898e+07	7.54795e+06	6.21124e+06	9.88011e+06	5.89392e+06	6.24633e+06	22453412	252587	6.38549e+07	2.6543e+07	1.38021e+07	1.82494e+07	6.93061e+07	6.73543e+06
Q6X4U4	Sclerostin domain-containing protein 1 OS=Homo sapiens OX=9606 GN=SOSTDC1 PE=1 SV=2	SOSTDC1	23.0798	25.8047	25.0869	27.1276	26.9696	26.0708	26.4469	24.9814	22.4164	22.8962	27.3469	22.6827	22.707	22.9255	25.1189	1.19151e+07	9.04558e+07	2.33893e+07	49588023	9.12958e+07	8.00326e+07	1.54913e+08	5.55313e+07	3.0745e+06	2.3432e+07	3.47214e+08	10709188	3.94917e+06	9.98089e+06	1.97796e+07
P61026	Ras-related protein Rab-10 OS=Homo sapiens OX=9606 GN=RAB10 PE=1 SV=1	RAB10	24.5149	24.6641	24.2563	25.2788	24.7083	24.8906	24.9873	24.5833	24.732	24.679	24.791	24.9533	25.1859	24.3319	24.8278	2.37785e+07	3.0281e+07	1.87557e+07	1.96337e+07	27158924	3.35524e+07	4.15743e+07	3.11011e+07	1.45406e+07	59507635	4.35799e+07	38140821	3.13967e+07	3.77301e+07	1.53573e+07
P23280	Carbonic anhydrase 6 OS=Homo sapiens OX=9606 GN=CA6 PE=1 SV=3	CA6	25.4912	24.1015	22.8619	25.9829	25.464	25.6552	25.1582	24.4292	24.5288	24.9193	24.7438	25.1105	23.8412	25.0283	24.6565	5.00686e+07	2.19434e+07	9.99828e+06	4.48221e+07	6.42556e+07	3.80082e+07	5.00883e+07	2.99132e+07	8.42191e+06	7.52284e+07	4.51382e+07	4.55152e+07	1.73235e+07	8.56741e+07	9.09347e+06
P78324	Tyrosine-protein phosphatase non-receptor type substrate 1 OS=Homo sapiens OX=9606 GN=SIRPA PE=1 SV=2	SIRPA	23.0043	21.7307	22.7372	23.0737	22.9311	22.7931	20.2624	22.4739	22.2213	22.5843	21.1057	23.7383	23.0925	18.5134	21.3062	5356220	2.54415e+06	6.66341e+06	4.33584e+06	8.0682e+06	1.19965e+07	1.00898e+06	4.62597e+06	3.90411e+06	8.94174e+06	2.17425e+06	1.05445e+07	7.49177e+06	680787	2.0462e+06
P04899	Guanine nucleotide-binding protein G(i) subunit alpha-2 OS=Homo sapiens OX=9606 GN=GNAI2 PE=1 SV=3	GNAI2	22.9953	22.8339	23.5255	16.296	24.3495	22.4699	22.938	22.6468	22.4469	22.5468	22.3726	22.7507	24.1721	23.4309	23.1671	6.94919e+06	7.1355e+06	6.08457e+06		11402070	1.38907e+07	8415993	6.80831e+06	6.61324e+06	11374387	6830963	6942451	8.37139e+06	1.08778e+07	1.07678e+07
Q96DA0	Zymogen granule protein 16 homolog B OS=Homo sapiens OX=9606 GN=ZG16B PE=1 SV=3	ZG16B	15.153	20.8116	17.3488	22.2106	22.0314	21.4488	21.8083	21.6914	20.552	22.6256	22.9012	22.954	22.1743	19.7583	21.5042		3.48248e+06		804203	1.45902e+06	5.41005e+06	7.62572e+06	6.96093e+06	1.4056e+06	2.38168e+07	1.95362e+07	1.58472e+07	1.33756e+06	544383	2.68784e+06
Q9HAV0	Guanine nucleotide-binding protein subunit beta-4 OS=Homo sapiens OX=9606 GN=GNB4 PE=1 SV=3	GNB4	23.5684	23.4829	22.1714	24.4359	23.7108	23.0901	23.8955	23.5338	24.0311	23.8219	23.5628	22.9563	23.2743	23.8603	23.868	1.62757e+07	1.7614e+07	3379816	8.36793e+06	10398890	9.55185e+06	2.57281e+07	1.98212e+07	8.87101e+06	4.33333e+07	2.45381e+07	1.2603e+07	6.37983e+06	2.08017e+07	7830040
P84085	ADP-ribosylation factor 5 OS=Homo sapiens OX=9606 GN=ARF5 PE=1 SV=2	ARF5	23.8181	23.4696	23.4839	23.9222	23.8096	23.8808	24.6781	23.4602	23.5256	23.7439	23.7216	23.3132	24.3847	23.2159	23.7692	2.08154e+07	1.87727e+07	8.2922e+06	5.78996e+06	1.10005e+07	1.55503e+07	4.76056e+07	2.02605e+07	5.88084e+06	4.41608e+07	2.94658e+07	1.73616e+07	1.36064e+07	1.31457e+07	6.88084e+06
Q9BWS9	Chitinase domain-containing protein 1 OS=Homo sapiens OX=9606 GN=CHID1 PE=1 SV=1	CHID1	22.3783	22.0924	22.0206	23.3137	22.6939	22.7428	22.9182	22.4457	22.9067	22.3048	22.5406	22.3798	21.4654	22.0729	22.1853	3.85604e+06	3.63205e+06	5.28976e+06	6.6798e+06	8.92933e+06	7.99355e+06	7.06466e+06	5.03997e+06	4.33191e+06	8.18473e+06	6.53121e+06	4.56894e+06	3.16375e+06	1.04708e+07	2.59651e+06
P18085	ADP-ribosylation factor 4 OS=Homo sapiens OX=9606 GN=ARF4 PE=1 SV=3	ARF4	23.0786	23.1597	23.3987	23.2971	22.9673	22.8728	23.2208	22.6607	22.6983	22.8635	23.6514	23.8411	23.338	22.529	23.6627	6.19137e+06	7521235	1.00953e+07	4848625	7.92411e+06	12054996	8.61014e+06	5780901	5.16707e+06	1.19135e+07	1.3938e+07	1.24325e+07	8.50703e+06	1.0547e+07	9.96445e+06
Q8NI35	InaD-like protein OS=Homo sapiens OX=9606 GN=PATJ PE=1 SV=3	PATJ	18.9468	21.0006	22.4675	16.1294	21.424	21.3643	19.0452	20.7924	19.852	20.2677	22.8454	23.4441	20.7357	20.9324	21.1973	274386	1.30829e+06	3.27999e+06		1.68439e+06	8.8027e+06	370173	1.2301e+06	1.4927e+06	1.53102e+06	6.19364e+06	7335183	867927	2.1605e+06	3.74853e+06
P67936	Tropomyosin alpha-4 chain OS=Homo sapiens OX=9606 GN=TPM4 PE=1 SV=3	TPM4	24.2851	23.0711	21.6611	19.5222	21.3071	20.8943	16.3055	24.8779	21.5047	24.4615	18.445	18.1117	21.6324	23.1587	22.0986	2.56975e+06	1.27211e+06	4.98282e+06	582957	4.12668e+06	1.03341e+07		4.83451e+06	7.63174e+06	6.48602e+06			4.2927e+06	2.68585e+07	1.13845e+07
P00751	Complement factor B OS=Homo sapiens OX=9606 GN=CFB PE=1 SV=2	CFB	16.1167	19.4721	15.1201	19.086	14.5388	17.8718	13.5568	22.1095	20.0229	15.7287	15.6962	19.5701	14.2734	22.5095	15.4807		705599		432211		188619		4.769e+06	405252			778390		1.71793e+07
P17813	Endoglin OS=Homo sapiens OX=9606 GN=ENG PE=1 SV=2	ENG	22.1585	22.7118	21.6379	19.9689	20.7962	20.6046	19.2168	16.0753	20.4548	21.6111	22.6877	21.0113	21.5464	19.7044	21.2147	1.39057e+06	2.34332e+06	3.54622e+06	574680	2.09449e+06	4.94666e+06	228067		2.15686e+06	2.12523e+06	3.03719e+06	743108	2.92513e+06	1.77223e+06	3.60979e+06
O75954	Tetraspanin-9 OS=Homo sapiens OX=9606 GN=TSPAN9 PE=1 SV=1	TSPAN9	23.0416	23.9673	22.6647	23.5148	23.7776	22.7994	23.2611	24.1118	22.9862	19.6926	23.0718	21.9263	23.4418	19.8054	23.0431	4.991e+06	1.08875e+07	7.96282e+06	7.39668e+06	1.82304e+07	1.05598e+07	7.32264e+06	1.30723e+07	5.8142e+06	1.09401e+06	7.71334e+06	2.72675e+06	1.19929e+07	2094712	5.97764e+06
O43657	Tetraspanin-6 OS=Homo sapiens OX=9606 GN=TSPAN6 PE=1 SV=1	TSPAN6	22.3807	24.1443	22.9581	20.6709	24.6675	23.8465	24.149	24.1452	24.3797	22.8815	23.5183	21.6059	24.652	22.6806	22.2613	1.44466e+07	5.63317e+07	4.72171e+06	498446	1.63439e+07	9.85466e+06	6.20146e+07	6.12285e+07	6898172	4.56575e+07	48107166	9.99387e+06	1.34253e+07	7.43592e+06	1.57013e+06
Q16363	Laminin subunit alpha-4 OS=Homo sapiens OX=9606 GN=LAMA4 PE=1 SV=4	LAMA4	20.9055	21.1285	21.8058	19.3737	22.6511	19.7878	21.4747	20.0695	23.048	20.0227	18.6823	20.3142	21.7592	15.3897	19.8224	2.4476e+06	3.28052e+06	3.54123e+06	338138	6.73464e+06	753113	4.57597e+06	1.71029e+06	3.4904e+06	2.96466e+06	793344	1.9229e+06	3.01334e+06	79160.6	368780
P46781	40S ribosomal protein S9 OS=Homo sapiens OX=9606 GN=RPS9 PE=1 SV=3	RPS9	23.3797	24.1174	25.445	19.6804	23.0125	23.4164	22.1001	25.1636	23.3834	25.7266	23.0662	21.6496	25.1545	24.8231	24.3078	1.24703e+07	2.38788e+07	3.17128e+07	300579	6.21795e+06	14134802	6.47278e+06	5.35638e+07	6.68261e+06	1.41693e+08	1.51875e+07	4.44913e+06	2.27872e+07	3.93369e+07	1.2535e+07
O75355	Ectonucleoside triphosphate diphosphohydrolase 3 OS=Homo sapiens OX=9606 GN=ENTPD3 PE=1 SV=2	ENTPD3	22.8458	23.3586	21.3522	23.7579	22.1608	22.4983	22.5546	22.2876	20.464	22.3262	21.8255	20.2636	22.6662	21.3691	23.2736	8.23094e+06	1.34865e+07	2.01633e+06	5.50549e+06	3.73809e+06	7.21464e+06	8.47649e+06	6.97283e+06	852010	1.28238e+07	6.14166e+06	1.62683e+06	4.40563e+06	3.89436e+06	5.90358e+06
Q9UJ70	N-acetyl-D-glucosamine kinase OS=Homo sapiens OX=9606 GN=NAGK PE=1 SV=4	NAGK	20.5185	21.9721	20.0435	23.5056	22.2947	21.4163	22.0047	23.2765	21.85	22.7631	22.1485	20.6648	20.0641	23.1265	21.9732	1206200	3793827	1.32454e+06	7521949	6.67506e+06	2.84754e+06	4258040	1.01778e+07	1.86054e+06	1.27669e+07	5.65021e+06	1579993	1.18081e+06	2.14256e+07	2.00273e+06
Q16651	Prostasin OS=Homo sapiens OX=9606 GN=PRSS8 PE=1 SV=1	PRSS8	23.0214	22.6249	22.5876	23.2357	23.1338	22.663	22.5816	22.8256	22.7973	22.3667	22.5969	23.0848	23.0925	20.9447	22.4705	6.42512e+06	5.60513e+06	5.78939e+06	4.67526e+06	8.94857e+06	9.59524e+06	5.96896e+06	6.9974e+06	5.09422e+06	9.1156e+06	7.24563e+06	7.94635e+06	7.21999e+06	3.53903e+06	4.0141e+06
P09104	Gamma-enolase OS=Homo sapiens OX=9606 GN=ENO2 PE=1 SV=3	ENO2	25.1582	22.5965	23.1385	24.4552	23.8754	23.8201	23.3367	22.6452	22.5329	22.3098	24.7716	25.3641	22.9204	23.6751	24.1274	1.2514e+07	2.43392e+06	15894053	2.04016e+07	28039994	2.57833e+07	4461402	2.73459e+06	5.11045e+06	3.88083e+06	1.44872e+07	1.70838e+07	1.20088e+07	44010890	1.52529e+07
P29692	Elongation factor 1-delta OS=Homo sapiens OX=9606 GN=EEF1D PE=1 SV=5	EEF1D	16.9528	21.0184	21.9637	15.0702	14.8936	18.5686	14.3929	18.9048	19.459	21.5474	20.5393	19.2841	19.6134	20.9571	18.8215		1.15444e+06	4.82061e+06			698005		289755	625917	3.23969e+06	1.09155e+06	357610	830780	4.5799e+06	397639
Q13409	Cytoplasmic dynein 1 intermediate chain 2 OS=Homo sapiens OX=9606 GN=DYNC1I2 PE=1 SV=3	DYNC1I2	16.5753	21.021	22.4165	18.4255	19.4842	19.9443	19.9462	20.5101	20.2524	21.7379	20.2014	19.8455	20.477	20.1911	19.6958		1.50233e+06	7.61294e+06	246721	1.05572e+06	1.20839e+06	782650	1.1453e+06	723684	4.80276e+06	1.12192e+06	685550	1.74434e+06	3.1077e+06	486282
O14773	Tripeptidyl-peptidase 1 OS=Homo sapiens OX=9606 GN=TPP1 PE=1 SV=2	TPP1	16.323	15.6034	14.4612	14.0564	13.8799	16.9159	13.7631	20.4948	17.0719	19.219	15.9026	15.5693	17.6872	21.4459	15.9333								1.34975e+06		998131			441389	1.29777e+07
Q92930	Ras-related protein Rab-8B OS=Homo sapiens OX=9606 GN=RAB8B PE=1 SV=2	RAB8B	24.0629	24.5107	23.9011	24.731	24.3447	24.5265	24.7491	24.2655	24.3945	24.448	24.5219	24.5006	25.06	24.1123	24.7134	1.80979e+07	2.83469e+07	1.44272e+07	1.32157e+07	2.07699e+07	2.54471e+07	3.66945e+07	2.5978e+07	1.12334e+07	5.27866e+07	37650716	2.90128e+07	2.83113e+07	3.18842e+07	1.38483e+07
P09467	Fructose-1,6-bisphosphatase 1 OS=Homo sapiens OX=9606 GN=FBP1 PE=1 SV=5	FBP1	22.1977	21.6451	21.6277	22.5563	20.6036	21.1592	22.0207	21.3471	21.2636	22.1005	22.2505	21.4021	21.6412	22.1632	22.5241	2713694	2.1246e+06	3.62686e+06	3.55746e+06	1.88778e+06	3.71422e+06	3.02475e+06	1.87711e+06	1.93154e+06	5666061	4.26024e+06	1.85034e+06	3.21741e+06	1.00356e+07	4.57332e+06
P61020	Ras-related protein Rab-5B OS=Homo sapiens OX=9606 GN=RAB5B PE=1 SV=1	RAB5B	23.1324	23.7244	22.6481	24.4026	23.6763	23.9789	23.5182	23.8492	23.6361	23.6953	24.0868	23.9265	24.0408	24.3174	23.8561	8.94918e+06	1.549e+07	6.33876e+06	1.10211e+07	1.36848e+07	1.76414e+07	14734388	1.83473e+07	6.72841e+06	2.95277e+07	2.6247e+07	1.8367e+07	14627034	3.84877e+07	7.7455e+06
P30044	Peroxiredoxin-5, mitochondrial OS=Homo sapiens OX=9606 GN=PRDX5 PE=1 SV=4	PRDX5	24.2922	23.1448	23.4151	24.2382	23.2908	23.2072	23.0566	23.7156	23.078	23.4339	23.3379	24.0612	23.5576	22.5637	23.8303	1.40359e+07	7.27607e+06	1.23186e+07	1.12304e+07	1.19632e+07	1.28899e+07	7.51099e+06	1.17399e+07	5.70112e+06	1.72917e+07	1.09633e+07	14155190	1.195e+07	1.30338e+07	9.49103e+06
Q13113	PDZK1-interacting protein 1 OS=Homo sapiens OX=9606 GN=PDZK1IP1 PE=1 SV=1	PDZK1IP1	23.7211	22.6699	23.1771	23.6819	22.7244	23.4529	22.969	23.5599	24.3678	23.5484	23.8099	22.7033	23.7185	22.6649	22.2981	1.19927e+07	6.64615e+06	9.35508e+06	6.84022e+06	7235330	1.3442e+07	8.97284e+06	1.33788e+07	1.22599e+07	23764713	1.93038e+07	7.01072e+06	1.19652e+07	1.25212e+07	2.88636e+06
P08311	Cathepsin G OS=Homo sapiens OX=9606 GN=CTSG PE=1 SV=2	CTSG	15.4687	22.9498	15.7239	15.3192	15.1426	16.5074	12.9087	13.9192	16.6635	15.0807	15.0482	19.087	14.8772	21.2458	15.5249		1.23178e+07										872656		4.70789e+06
Q9HCY8	Protein S100-A14 OS=Homo sapiens OX=9606 GN=S100A14 PE=1 SV=1	S100A14	21.7285	21.3954	20.2194	22.953	23.6484	21.721	21.9563	20.7536	21.4821	22.3953	21.9304	21.4429	24.1502	22.5462	21.5644	3.19992e+06	2.91702e+06	441250	1.51234e+06	5.03076e+06	1.04006e+07	4.72195e+06	2.03079e+06	4.26333e+06	1.13458e+07	5.57062e+06	3.10707e+06	5.9142e+06	4.22602e+06	4.46094e+06
P68036	Ubiquitin-conjugating enzyme E2 L3 OS=Homo sapiens OX=9606 GN=UBE2L3 PE=1 SV=1	UBE2L3	21.5535	21.3633	21.9443	22.7982	21.9465	21.8282	21.529	21.7308	21.281	22.6794	22.2939	21.1796	20.9564	20.5228	21.7316	1.86498e+06	1877047	4.5029e+06	4.19353e+06	4.77346e+06	5.51553e+06	2.3105e+06	2.63044e+06	1.82583e+06	9.09011e+06	4.71555e+06	1.70339e+06	1.99524e+06	3.20897e+06	2.46597e+06
P11908	Ribose-phosphate pyrophosphokinase 2 OS=Homo sapiens OX=9606 GN=PRPS2 PE=1 SV=2	PRPS2	21.9671	22.361	22.1752	23.044	22.4538	23.2654	21.047	22.5805	19.938	22.6337	23.0544	21.0764	22.3983	21.7913	23.4236	5.83421e+06	8.80287e+06	4.02623e+06	3.7886e+06	5.16943e+06	8.34682e+06	3.88526e+06	1.11338e+07	402208	2.06841e+07	1.87626e+07	3.72441e+06	4.13016e+06	5.88991e+06	4.45272e+06
Q7Z794	Keratin, type II cytoskeletal 1b OS=Homo sapiens OX=9606 GN=KRT77 PE=1 SV=3	KRT77	27.4579	27.153	27.1687	27.0813	27.6183	27.201	27.8722	25.5769	26.9695	26.8736	26.8434	27.3223	26.9531	26.493	26.5389	1.74163e+08	1.61896e+08	151955573	7.37016e+07	2.1966e+08	1.62387e+08	2.92464e+08	5.89833e+07	6.69051e+07	2.5945e+08	1.72174e+08	1.87643e+08	1.15006e+08	1.81596e+08	4.90607e+07
Q02790	Peptidyl-prolyl cis-trans isomerase FKBP4 OS=Homo sapiens OX=9606 GN=FKBP4 PE=1 SV=3	FKBP4	19.4586	20.2398	16.8461	16.4413	21.172	20.0501	13.4595	14.4699	14.9906	20.8505	20.5311	20.7705	15.9994	22.2459	19.9078	651182	1.2851e+06			1.13952e+06	2.64013e+06				3.81674e+06	2.07269e+06	1.91357e+06		4.32602e+06	1.14363e+06
P16422	Epithelial cell adhesion molecule OS=Homo sapiens OX=9606 GN=EPCAM PE=1 SV=2	EPCAM	24.1525	23.6276	23.7342	23.169	24.0555	23.893	23.7618	23.7597	23.9973	23.4717	23.4848	23.6485	23.3031	24.2192	22.9152	1.21096e+07	9.66452e+06	17714730	6169568	2.34298e+07	18924846	1.16393e+07	1.15051e+07	9.84027e+06	1.68724e+07	1.15374e+07	10106988	1.1547e+07	47330104	4.59368e+06
P26640	Valine--tRNA ligase OS=Homo sapiens OX=9606 GN=VARS1 PE=1 SV=4	VARS1	19.4444	19.8955	19.8515	19.7339	18.6891	21.0335	19.9552	20.5969	21.8362	20.1351	20.8741	20.6302	19.4853	21.3203	15.6482	672280	1.05543e+06	1.43588e+06	681995	679020	1.50292e+06	1207005	1.86412e+06	1268205	2.42362e+06	2740956	1.81011e+06	979028	7.58681e+06
Q9C0H2	Protein tweety homolog 3 OS=Homo sapiens OX=9606 GN=TTYH3 PE=1 SV=3	TTYH3	22.9968	23.0488	21.8242	21.8609	22.9365	21.5387	24.1366	21.1807	21.4335	21.5126	20.3994	16.2024	21.4935	14.7497	20.6899	3.95233e+06	4.70506e+06	3.8522e+06	2.03623e+06	8.81542e+06	6.22794e+06	1.0974e+07	1.40007e+06	2.80065e+06	3.15534e+06	988433		2.69195e+06		1.65323e+06
Q14240	Eukaryotic initiation factor 4A-II OS=Homo sapiens OX=9606 GN=EIF4A2 PE=1 SV=2	EIF4A2	20.0437	21.0934	24.1462	23.4074	15.7697	21.8228	20.9965	20.6332	20.3561	21.9267	22.6245	23.2997	22.0337	23.6871	21.6618	2.18554e+06	5.1957e+06	1.19224e+07	3.68132e+06		2.86108e+06	5.33097e+06	4.10225e+06	500714	1.80053e+07	1.97901e+07	2.47139e+07	2.42288e+06	1.65555e+07	1.22338e+06
P46783	40S ribosomal protein S10 OS=Homo sapiens OX=9606 GN=RPS10 PE=1 SV=1	RPS10	20.8122	22.108	23.9354	22.6035	20.8264	22.0454	21.7464	21.235	18.9635	20.0587	22.092	21.3889	23.884	22.6355	22.5577	1.60814e+06	4.53409e+06	9.35248e+06	1.91435e+06	1.1474e+06	8.51323e+06	3.8724e+06	2689043	486335	2.13051e+06	5.91001e+06	2.83895e+06	7.93164e+06	7251212	5.80498e+06
Q14344	Guanine nucleotide-binding protein subunit alpha-13 OS=Homo sapiens OX=9606 GN=GNA13 PE=1 SV=2	GNA13	23.42	23.6941	23.776	22.1653	24.1101	23.6555	23.8973	23.5136	23.2565	23.93	23.4824	23.6819	24.1617	23.5192	24.0069	7.83499e+06	1.08802e+07	1.21027e+07	2.04203e+06	1.61497e+07	2.24975e+07	1.3745e+07	1.04281e+07	8.25364e+06	2.49206e+07	1.23826e+07	1.11195e+07	1.38961e+07	1.9336e+07	1.37224e+07
Q5QNW6	Histone H2B type 2-F OS=Homo sapiens OX=9606 GN=H2BC18 PE=1 SV=3	H2BC18	23.9039	26.6271	21.5182	23.5346	21.2588	22.2955	19.6515	24.0127	25.4431	23.1728	21.399	23.4972	24.6893	24.7812	22.0826	2.25201e+07	1.70761e+08	2.82414e+06	5.88791e+06	2.49751e+06	3.82135e+06	1.48886e+06	3.02901e+07	1.6381e+07	3.03003e+07	6.00457e+06	2.01072e+07	2.23563e+07	5.17552e+07	1.57625e+06
P62280	40S ribosomal protein S11 OS=Homo sapiens OX=9606 GN=RPS11 PE=1 SV=3	RPS11	22.9892	23.6273	25.9301	20.9965	23.226	23.5972	23.0528	23.4636	23.2581	24.54	23.9272	22.3538	24.7477	22.9047	23.8537	1.06937e+07	1.91106e+07	4.776e+07	805304	7757769	1.32466e+07	1.4082e+07	1.85318e+07	5.06562e+06	6.99721e+07	3.10069e+07	8.14823e+06	1.84942e+07	1.11972e+07	7.56546e+06
Q9NZZ3	Charged multivesicular body protein 5 OS=Homo sapiens OX=9606 GN=CHMP5 PE=1 SV=1	CHMP5	23.2934	23.4648	23.0229	23.2343	23.7176	23.396	24.1938	23.7084	23.8436	23.2096	23.4101	22.0969	24.9547	21.8124	23.3584	9.95991e+06	1.28803e+07	8.196e+06	4889751	14040959	1.18663e+07	2.34258e+07	16564208	7.82783e+06	2.09896e+07	1.63439e+07	5.14365e+06	2.74817e+07	6.7604e+06	5.52699e+06
P62847	40S ribosomal protein S24 OS=Homo sapiens OX=9606 GN=RPS24 PE=1 SV=1	RPS24	18.1232	17.9504	24.3723	16.3727	16.1961	19.7886	18.9888	20.7691	18.0414	19.6432	22.0528	16.357	23.8176	21.0489	20.4486	121117	123382	1.03766e+07			4.47473e+06	278079	945547	644763	775800	2.79319e+06		6.20876e+06	1.97884e+06	3.38023e+06
P02462	Collagen alpha-1(IV) chain OS=Homo sapiens OX=9606 GN=COL4A1 PE=1 SV=4	COL4A1	17.0903	20.7495	20.8058	21.3912	16.4274	21.7293	20.2933	21.0453	19.5341	20.4281	18.7324	13.2867	16.162	16.0995	17.8896	497179	7213269	746131	576904		2.4006e+06	5769435	9.61813e+06	253583	1.12274e+07	2.34874e+06				80163
P31146	Coronin-1A OS=Homo sapiens OX=9606 GN=CORO1A PE=1 SV=4	CORO1A	20.8592	19.8741	22.3519	22.5429	20.5903	21.4175	21.9644	20.9735	20.4778	21.7255	23.5225	24.5344	20.3258	23.8026	22.9261	4803743	2.7868e+06	4070089	2.39409e+06	1.27053e+06	1.4609e+06	13022440	6.48616e+06	368415	19558902	46057356	72635328	878163	2.12361e+07	1.98729e+06
P60866	40S ribosomal protein S20 OS=Homo sapiens OX=9606 GN=RPS20 PE=1 SV=1	RPS20	22.6201	23.8017	24.6992	22.8979	22.7457	23.9074	23.19	23.8887	22.4813	24.3606	23.3917	22.859	24.6489	23.7679	24.1154	8.31146e+06	2.1649e+07	2.31421e+07	3421295	6.3243e+06	1.43868e+07	1.55468e+07	24978367	2.5897e+06	62029077	2.14753e+07	1.16088e+07	1.96414e+07	2.31652e+07	7.94445e+06
P61764	Syntaxin-binding protein 1 OS=Homo sapiens OX=9606 GN=STXBP1 PE=1 SV=1	STXBP1	21.4018	17.9896	20.2723	21.5424	21.1953	21.0482	23.3153	17.1597	20.094	22.2478	24.4805	22.8701	20.8425	21.4446	20.9593	388112		3.20302e+06	3.98065e+06	6.42857e+06	6.12913e+06	1.84244e+06		1.53026e+06	1.55823e+06	4.96293e+06	1.2711e+06	4.17951e+06	1.37804e+07	2.75518e+06
O43776	Asparagine--tRNA ligase, cytoplasmic OS=Homo sapiens OX=9606 GN=NARS1 PE=1 SV=1	NARS1	16.2866	19.9298	16.2704	15.8656	15.6891	17.7941	13.7267	19.9391	17.7596	21.2069	18.9435	19.3767	20.1264	23.4092	20.2593		861398				446296		941743	210784	4.06024e+06	573070	605124	683097	1.44405e+07	1.17821e+06
O95297	Myelin protein zero-like protein 1 OS=Homo sapiens OX=9606 GN=MPZL1 PE=1 SV=1	MPZL1	22.8172	22.4494	22.4796	22.1513	23.3297	22.817	22.3806	24.0042	23.9648	22.674	21.7249	22.5408	23.4513	21.6967	21.5812	7.7689e+06	6.91413e+06	5.5688e+06	2.28556e+06	1.06256e+07	7.39291e+06	7.23341e+06	2.20642e+07	7.92372e+06	1.57131e+07	5.51512e+06	7.59256e+06	9.59813e+06	6.17827e+06	1.50074e+06
Q15286	Ras-related protein Rab-35 OS=Homo sapiens OX=9606 GN=RAB35 PE=1 SV=1	RAB35	24.01	24.0288	23.3805	24.3655	24.0161	24.0857	24.5056	23.9242	24.3738	24.0849	24.1968	24.179	24.8902	23.9634	24.3249	1.86463e+07	2.16934e+07	9.13763e+06	9.32025e+06	1.5027e+07	1.93057e+07	3.31284e+07	2.19161e+07	1.14029e+07	4.38663e+07	3.21231e+07	2.48134e+07	2.2867e+07	2.61282e+07	1.0894e+07
Q6IBS0	Twinfilin-2 OS=Homo sapiens OX=9606 GN=TWF2 PE=1 SV=2	TWF2	16.1149	18.1897	19.3266	16.2754	19.0343	19.3421	18.6995	18.8758	15.0611	18.9091	19.6099	20.978	15.8335	21.6102	20.5085		290437	336080		290501	1.53919e+06	453814	507595		930080	1.02447e+06	2.06802e+06		3.12378e+06	1.65166e+06
P98082	Disabled homolog 2 OS=Homo sapiens OX=9606 GN=DAB2 PE=1 SV=3	DAB2	23.9168	24.4974	23.2898	23.886	23.9927	24.208	23.9589	24.6756	23.9361	24.0207	24.6353	23.8082	24.6208	23.9054	24.05	2.25371e+07	3.87024e+07	6.04194e+06	4.7066e+06	1.04104e+07	2.31478e+07	2.92402e+07	47568180	9.27398e+06	5.40973e+07	5.61273e+07	2.47415e+07	1.33584e+07	1.76721e+07	9.91833e+06
P36969	Phospholipid hydroperoxide glutathione peroxidase OS=Homo sapiens OX=9606 GN=GPX4 PE=1 SV=3	GPX4	20.588	22.6433	17.3549	22.3681	23.1038	21.5255	20.9817	23.0243	20.3252	21.1653	23.1118	17.2045	19.291	21.99	21.6678	2.38327e+06	1.13752e+07		893195	3.05529e+06	6.244e+06	3.94564e+06	1.60914e+07	1.31439e+06	7.94241e+06	2.07445e+07	270298	180508	2.54614e+06	3.29455e+06
P05067	Amyloid-beta precursor protein OS=Homo sapiens OX=9606 GN=APP PE=1 SV=3	APP	21.6645	16.7722	15.0754	18.5829	19.1808	19.6963	20.8608	15.9423	18.2064	17.1039	17.0714	23.6594	18.8142	21.6596	18.2979	1.08271e+06			314565	977998	1.68014e+06	781601		289357			5.108e+06	629785	9.8312e+06	304692
Q9BR76	Coronin-1B OS=Homo sapiens OX=9606 GN=CORO1B PE=1 SV=1	CORO1B	24.4151	21.8245	22.823	20.4791	20.5338	21.559	22.1243	22.0398	21.6873	21.3191	22.075	22.342	21.8961	24.0471	22.9752	2.56041e+07	4.8814e+06	4.66955e+06	473990	1.01129e+06	4.29571e+06	6593573	6.1557e+06	2.27111e+06	6.68809e+06	7.65382e+06	7.20224e+06	2.15855e+06	20824777	5.48077e+06
P14384	Carboxypeptidase M OS=Homo sapiens OX=9606 GN=CPM PE=1 SV=2	CPM	16.5243	15.8047	16.3747	15.97	15.7934	14.801	19.5073	14.9748	22.4906	16.1364	16.1039	15.7706	19.116	15.4655	13.8184							598115		7.09576e+06				315429
Q9Y6E0	Serine/threonine-protein kinase 24 OS=Homo sapiens OX=9606 GN=STK24 PE=1 SV=1	STK24	19.9862	21.9787	20.8717	20.5388	21.2155	20.4515	23.0456	21.1361	21.0919	19.212	22.762	23.5349	21.9471	21.5343	21.9025	678333	3.09964e+06	1.65079e+06	675357	2.21754e+06	2.55543e+06	7.12553e+06	1.87754e+06	1926838	885890	7.0312e+06	9395743	3.05736e+06	4.98815e+06	3.34022e+06
Q06323	Proteasome activator complex subunit 1 OS=Homo sapiens OX=9606 GN=PSME1 PE=1 SV=1	PSME1	20.4284	16.2725	19.6231	19.6658	18.3203	17.9064	14.4322	19.0534	18.97	21.2992	20.1484	22.0198	20.7507	22.0168	20.2761	649911		880875	467565	377955	489707		312552	495129	2.65441e+06	810110	2.31798e+06	1.69154e+06	8.83693e+06	1.21001e+06
P55884	Eukaryotic translation initiation factor 3 subunit B OS=Homo sapiens OX=9606 GN=EIF3B PE=1 SV=3	EIF3B	16.6431	15.9235	20.0247	14.6673	14.4908	17.2942	14.0832	15.0936	16.1409	18.3867	18.1099	15.8894	17.6294	19.326	16.4598			1.66212e+06			176095				449009	251150		277661	1.95486e+06	47216.4
P00918	Carbonic anhydrase 2 OS=Homo sapiens OX=9606 GN=CA2 PE=1 SV=2	CA2	25.6362	25.0827	25.2908	26.552	25.6886	25.6593	25.7584	24.926	24.7542	24.4316	26.0393	26.4508	25.5421	24.7597	25.4694	9.79847e+07	76671416	2.75575e+07	34037493	3.84305e+07	4.20717e+07	134389072	74710272	1.08675e+07	94956088	196116640	203979600	2.88274e+07	36404307	1.76332e+07
P16444	Dipeptidase 1 OS=Homo sapiens OX=9606 GN=DPEP1 PE=1 SV=3	DPEP1	16.2889	22.6497	16.6185	16.2137	20.583	14.7926	20.7458	19.4141	18.6368	15.901	15.8685	15.5352	15.7718	15.7092	19.9425		5.66602e+06			887006		1.66142e+06	653388	493646						1.20606e+06
Q13162	Peroxiredoxin-4 OS=Homo sapiens OX=9606 GN=PRDX4 PE=1 SV=1	PRDX4	22.6325	22.1364	22.7011	22.2342	23.0966	22.4712	23.0033	22.4784	22.6919	22.7267	22.9022	22.9087	22.3119	22.9855	22.7939	4.01836e+06	3.27193e+06	7.77501e+06	2.89891e+06	1.08261e+07	8.26313e+06	6.54781e+06	4.50472e+06	4.65789e+06	9.58102e+06	7.33209e+06	5.7599e+06	5.21747e+06	18076024	4.94068e+06
P10301	Ras-related protein R-Ras OS=Homo sapiens OX=9606 GN=RRAS PE=1 SV=1	RRAS	23.2004	22.8444	21.3268	22.5807	22.3463	22.0952	21.0367	22.9871	22.7639	22.7808	22.8756	20.9439	23.4203	22.3949	22.6516	8.14076e+06	7.30433e+06	2.19265e+06	2.69461e+06	4.70508e+06	6.37343e+06	2.28945e+06	8.75885e+06	4.90055e+06	13593527	9.83732e+06	2.0165e+06	8.22398e+06	8.7757e+06	4.48088e+06
Q7L576	Cytoplasmic FMR1-interacting protein 1 OS=Homo sapiens OX=9606 GN=CYFIP1 PE=1 SV=1	CYFIP1	22.4315	22.2486	21.7676	22.763	23.1266	22.1886	22.695	23.198	22.2849	22.4545	22.6778	22.8801	22.4196	22.9299	23.2726	3.9834e+06	4.02982e+06	3.30947e+06	3.39974e+06	8.98584e+06	7.33382e+06	6.02533e+06	8.45299e+06	3.79233e+06	9.0398e+06	7.15149e+06	6.43432e+06	4.57009e+06	1.41392e+07	7.43261e+06
P16403	Histone H1.2 OS=Homo sapiens OX=9606 GN=H1-2 PE=1 SV=2	H1-2	18.5172	22.5726	19.9546	16.2445	16.068	17.4692	11.0216	19.7012	22.0471	17.4296	18.5416	20.0803	20.7929	15.7401	16.4866	1.83736e+06	3.50796e+07	530599					5.2074e+06	820888	1.93102e+06	2.8283e+06	6.426e+06	833769
O14672	Disintegrin and metalloproteinase domain-containing protein 10 OS=Homo sapiens OX=9606 GN=ADAM10 PE=1 SV=1	ADAM10	20.5559	20.8059	19.4478	21.8579	21.0274	21.8138	20.1508	22.2055	22.2786	21.3322	19.8877	21.0071	21.2115	20.7004	18.9502	1.40757e+06	1.92216e+06	1.01337e+06	2.77538e+06	3.20602e+06	2.85325e+06	1.33942e+06	5.50869e+06	1.90484e+06	5.38444e+06	1.3406e+06	2.27767e+06	3.0241e+06	4.60913e+06	187413
O75888	Tumor necrosis factor ligand superfamily member 13 OS=Homo sapiens OX=9606 GN=TNFSF13 PE=1 SV=1	TNFSF13	15.6561	18.1388	20.6753	25.6454	20.4632	21.9133	20.7228	22.0125	17.5067	15.2682	24.9274	23.7928	20.0753	22.8594	21.9697		385332	3.39285e+06	5.47967e+07	3.10025e+06	1.67919e+06	2.53534e+06	6.13558e+06			5.61456e+07	19998353	1.96715e+06	2.94328e+07	834805
Q96FQ6	Protein S100-A16 OS=Homo sapiens OX=9606 GN=S100A16 PE=1 SV=1	S100A16	23.2335	22.7866	22.318	23.9687	23.6448	23.2938	23.1497	22.5629	23.0927	23.5798	23.3388	23.4063	23.9777	22.7151	22.8131	6.08595e+06	5.12686e+06	4.62453e+06	7.4823e+06	1.22793e+07	1.88692e+07	7.23587e+06	4.76914e+06	7.93995e+06	1.72805e+07	9.90814e+06	8.11959e+06	1.28409e+07	1.16253e+07	6.46493e+06
Q9Y6W3	Calpain-7 OS=Homo sapiens OX=9606 GN=CAPN7 PE=1 SV=1	CAPN7	21.4529	20.5511	20.6454	18.8733	20.8886	20.6758	22.2961	20.1661	22.2162	20.6787	20.1254	19.4705	23.4326	18.8143	19.5772	2.36018e+06	1.4506e+06	1.69843e+06	256230	2.12783e+06	1.97045e+06	5.3354e+06	1.20661e+06	2.77251e+06	3.08221e+06	1.42331e+06	706916	1.03034e+07	911214	439886
O95716	Ras-related protein Rab-3D OS=Homo sapiens OX=9606 GN=RAB3D PE=1 SV=1	RAB3D	23.07	23.5555	23.0926	22.5997	23.4886	23.4543	23.961	22.915	23.4293	23.2598	23.5196	23.2463	24.1664	23.6265	23.4625	1.1267e+07	1.8114e+07	6.78161e+06	2.48335e+06	9.44627e+06	1.18653e+07	2.63286e+07	1.26226e+07	5.64099e+06	2.87031e+07	2.32876e+07	1.50694e+07	1.25462e+07	1.87436e+07	5.70468e+06
P46439	Glutathione S-transferase Mu 5 OS=Homo sapiens OX=9606 GN=GSTM5 PE=1 SV=3	GSTM5	17.6706	19.0099	14.4766	22.9098	18.8854	15.5529	15.1107	21.1145	20.4711	19.7758	17.2501	22.042	20.4536	22.4429	20.298		174447		9561046	1.20688e+06			814974	1.03927e+06	576954		1.47073e+06	2971288	2.56257e+07	911036
P26641	Elongation factor 1-gamma OS=Homo sapiens OX=9606 GN=EEF1G PE=1 SV=3	EEF1G	23.5792	13.7009	19.8482	15.1557	14.9792	17.7191	11.8606	18.6254	20.9703	20.2342	18.4082	20.3229	18.3032	22.529	16.7365	34312088		1.04839e+06					1.38107e+06	327272	7.54215e+06	1.44153e+06	4.25023e+06	315744	1.28322e+07
O60543	Cell death activator CIDE-A OS=Homo sapiens OX=9606 GN=CIDEA PE=1 SV=1	CIDEA	22.5459	23.586	21.8279	25.1435	22.96	23.0751	23.02	23.0073	23.1765	21.9313	23.7341	23.6571	22.4212	23.6794	23.518	5.97107e+06	1.41008e+07	3.78133e+06	1.93997e+07	8.77273e+06	8.9347e+06	10451649	10255797	4.63673e+06	8710455	2.05941e+07	1.52678e+07	5013766	2.60479e+07	5.8065e+06
Q9BRK5	45 kDa calcium-binding protein OS=Homo sapiens OX=9606 GN=SDF4 PE=1 SV=1	SDF4	16.1943	15.4747	15.2995	14.8947	14.7182	16.2062	13.6344	14.6448	16.3623	15.8064	15.7739	19.7981	14.4528	21.5605	15.2236												863923		7.8583e+06
P51570	Galactokinase OS=Homo sapiens OX=9606 GN=GALK1 PE=1 SV=1	GALK1	21.388	20.9928	22.6868	20.2524	20.6762	21.6492	21.0339	21.9132	19.8536	22.4818	21.0531	17.9151	21.8885	20.9136	21.8902	1.53176e+06	1.33752e+06	6.93822e+06	661384	1.82261e+06	5.74269e+06	1.51009e+06	2.74975e+06	800167	7.30193e+06	1.83799e+06	163285	3.50627e+06	3874683	3.24465e+06
Q16777	Histone H2A type 2-C OS=Homo sapiens OX=9606 GN=H2AC20 PE=1 SV=4	H2AC20	23.0433	25.7043	22.0535	24.8742	16.2927	21.9441	21.0769	23.3364	25.024	22.5228	19.9065	23.3133	26.0589	25.1598	21.3422	2.19029e+07	1.59084e+08	1.94515e+06	7081374		3568700	7.06291e+06	33476721	1.45964e+07	3.41054e+07	3.76898e+06	3.12619e+07	2.74543e+07	3.1976e+07	1.12408e+06
O43237	Cytoplasmic dynein 1 light intermediate chain 2 OS=Homo sapiens OX=9606 GN=DYNC1LI2 PE=1 SV=1	DYNC1LI2	17.4532	18.9631	22.1481	18.0465	18.6442	18.4736	18.69	17.9258	18.1426	19.4765	18.8252	19.0821	20.506	14.9258	17.7857	255728	836322	4.26762e+06	128099	398211	278585	759447	442637	107128	2.3219e+06	1.00178e+06	936175	1.20168e+06		82674.7
Q9P206	Uncharacterized protein KIAA1522 OS=Homo sapiens OX=9606 GN=KIAA1522 PE=1 SV=2	KIAA1522	21.5444	20.7854	19.7583	14.851	19.8886	18.5757	16.6285	17.639	18.3515	18.8005	18.768	18.4347	19.9298	18.1733	19.2132	307335	208557	1.21667e+06		1.40963e+06	2.83823e+06			1.17531e+06				1.20425e+06	774170	2.11079e+06
Q8WTV0	Scavenger receptor class B member 1 OS=Homo sapiens OX=9606 GN=SCARB1 PE=1 SV=1	SCARB1	24.6114	24.1209	23.5059	25.0422	24.6005	24.3596	25.1027	24.282	23.4028	23.1282	23.9293	24.7744	23.6473	23.7667	24.5126	2.20031e+07	1.79849e+07	1.1101e+07	1.65909e+07	2.5093e+07	2.69471e+07	38974661	2.18437e+07	6.716e+06	1.75792e+07	2.07553e+07	2.91595e+07	1.07601e+07	2.53883e+07	1.43245e+07
P21291	Cysteine and glycine-rich protein 1 OS=Homo sapiens OX=9606 GN=CSRP1 PE=1 SV=3	CSRP1	20.7757	21.1893	21.1913	21.1162	20.8232	20.7566	21.3391	20.9711	21.4432	21.6755	19.2167	19.647	21.3293	20.5111	20.5555	967220	1.47939e+06	2.73641e+06	1.33856e+06	2.24429e+06	2.88153e+06	1.80104e+06	1.38147e+06	2.24348e+06	4.03048e+06	496818	523535	2.64635e+06	3.25993e+06	1.19834e+06
P48735	Isocitrate dehydrogenase [NADP], mitochondrial OS=Homo sapiens OX=9606 GN=IDH2 PE=1 SV=2	IDH2	22.8827	23.2857	20.392	21.5577	20.827	19.4666	15.8199	16.8303	18.3025	17.9918	22.1625	17.6261	14.7738	23.6475	19.832	1.36123e+06	2.06688e+06	1.46607e+06	1.69483e+06	2.09795e+06	3.86893e+06			835145		1.25054e+06			2.67269e+07	2.38285e+06
Q10589	Bone marrow stromal antigen 2 OS=Homo sapiens OX=9606 GN=BST2 PE=1 SV=1	BST2	23.8999	24.1156	23.376	24.391	24.863	24.3361	24.8061	24.6435	24.087	23.863	23.7204	23.3069	24.2217	22.7683	23.7826	1.3983e+07	1.86474e+07	9.88742e+06	1.02966e+07	2.93365e+07	26141007	3.30225e+07	2.92042e+07	1.06398e+07	3.04425e+07	1.86874e+07	1.0972e+07	1.56163e+07	1.23865e+07	8.51529e+06
Q99497	Parkinson disease protein 7 OS=Homo sapiens OX=9606 GN=PARK7 PE=1 SV=2	PARK7	23.3668	23.4077	23.1846	22.7493	24.0873	23.2294	23.5969	23.0551	22.8526	23.6165	23.7541	23.6072	23.6515	22.7804	23.7081	7.77112e+06	9.18062e+06	9.26437e+06	3.53046e+06	1.83344e+07	1.41082e+07	1.14859e+07	7.80992e+06	5.2559e+06	2.06362e+07	1.53834e+07	1.08653e+07	1.12534e+07	1.33639e+07	9.39876e+06
P30085	UMP-CMP kinase OS=Homo sapiens OX=9606 GN=CMPK1 PE=1 SV=3	CMPK1	21.2903	22.2071	21.3102	21.9169	20.9124	20.574	18.5954	21.1912	19.1394	20.3939	21.4611	22.5942	19.7637	20.476	21.2794	1.14513e+06	2.48262e+06	3.24327e+06	2.54484e+06	2.60567e+06	2.80696e+06	222853	1.33356e+06	502318	1.37396e+06	1.95096e+06	3.34627e+06	975784	3.47251e+06	2.18828e+06
Q14847	LIM and SH3 domain protein 1 OS=Homo sapiens OX=9606 GN=LASP1 PE=1 SV=2	LASP1	21.332	21.9053	23.4925	20.9433	21.5785	21.5792	21.4415	20.958	21.5982	22.2987	22.2609	21.729	21.9049	21.2072	21.7747	1.97499e+06	3.37461e+06	9.90794e+06	872260	2.7829e+06	4.99572e+06	2.68496e+06	1.901e+06	2.44865e+06	8.62081e+06	5.69061e+06	3.07799e+06	2.89712e+06	3.88001e+06	2.73509e+06
O75340	Programmed cell death protein 6 OS=Homo sapiens OX=9606 GN=PDCD6 PE=1 SV=1	PDCD6	21.8954	22.7227	21.6152	23.0623	21.9326	22.2782	21.8182	22.8115	22.6731	23.0946	22.2055	20.9721	22.5209	21.277	22.0757	3.60261e+06	7.34059e+06	2.48521e+06	3.49191e+06	3.27804e+06	7129100	4.30331e+06	8.48034e+06	4.53443e+06	1.84761e+07	6.76008e+06	2.24847e+06	4.09205e+06	3.75286e+06	2.96203e+06
P05090	Apolipoprotein D OS=Homo sapiens OX=9606 GN=APOD PE=1 SV=1	APOD	23.4138	21.1388	21.5534	25.0783	23.107	20.8295	21.9151	21.412	21.4656	24.4536	22.072	22.0603	21.4243	22.2676	23.706	1.4445e+07	3.42729e+06	1.90597e+06	11305233	5.92219e+06	2.33133e+06	6.44107e+06	4.49886e+06	1.75269e+06	6.63285e+07	8.6251e+06	6690916	1.53163e+06	5.96891e+06	8.18516e+06
P22676	Calretinin OS=Homo sapiens OX=9606 GN=CALB2 PE=2 SV=2	CALB2	23.3426	20.4137	21.4386	20.6408	20.6766	19.6166	15.4751	16.4855	19.8966	21.8779	17.6146	22.8237	21.3354	14.7019	20.3378	2.37764e+06	358531	3.04808e+06	903488	1.90249e+06	3.35864e+06			1.97264e+06	1.92409e+06		1.96403e+06	2.49376e+06		2.64699e+06
P05388	60S acidic ribosomal protein P0 OS=Homo sapiens OX=9606 GN=RPLP0 PE=1 SV=1	RPLP0	17.5383	16.8187	23.0955	14.0584	13.8818	15.6986	14.9784	15.9888	18.2016	24.3067	17.1178	16.7846	18.4523	22.8801	20.5226			2.13e+07						194841	1.46183e+07			749141	35022122	962160
Q8WUA8	Tsukushin OS=Homo sapiens OX=9606 GN=TSKU PE=2 SV=3	TSKU	22.163	22.2801	19.4119	21.3633	20.3826	20.2897	22.4057	23.473	21.0261	16.909	16.8766	16.5433	20.5422	20.2687	20.8983	1.75077e+06	2.18052e+06	1.72857e+06	3.44478e+06	3.58572e+06	1.38942e+06	2.61036e+06	5.41457e+06	1.11974e+06				3.32549e+06	5.97553e+06	1.01288e+06
P62263	40S ribosomal protein S14 OS=Homo sapiens OX=9606 GN=RPS14 PE=1 SV=3	RPS14	21.9342	23.8139	25.0594	22.251	21.6303	23.5624	22.8768	21.4795	21.186	22.3391	23.2024	23.503	24.5217	22.152	23.3615	3.87289e+06	1.6366e+07	2.51316e+07	1.84867e+06	2.46969e+06	1.78593e+07	9.37982e+06	3.52482e+06	1.66384e+06	11452587	14118547	1.35986e+07	1.52153e+07	6.39455e+06	7.42819e+06
Q01518	Adenylyl cyclase-associated protein 1 OS=Homo sapiens OX=9606 GN=CAP1 PE=1 SV=5	CAP1	21.1282	16.6438	17.5075	17.2523	14.5807	16.9567	14.8036	15.814	15.3307	16.9755	16.943	16.6098	16.5681	21.7251	18.7876	816046		272806	117786		244369							125023	9.68874e+06	415651
P02748	Complement component C9 OS=Homo sapiens OX=9606 GN=C9 PE=1 SV=2	C9	17.124	20.4574	15.6812	15.2765	18.7579	19.5698	20.3303	15.5745	15.0509	16.736	20.6724	16.3702	14.8346	23.8826	18.5032		694943			479339	1.81509e+06	698286				1.06312e+06			3.01601e+07	414292
P62899	60S ribosomal protein L31 OS=Homo sapiens OX=9606 GN=RPL31 PE=1 SV=1	RPL31	22.3912	22.4353	25.2807	22.9499	22.7078	23.3466	23.002	22.2713	21.7573	22.3834	23.8182	22.7668	25.1789	18.8697	23.2207	5.42324e+06	6.42138e+06	2.78089e+07	2.84837e+06	4.94713e+06	1.58814e+07	1.04362e+07	6.22557e+06	2.55317e+06	1.2048e+07	2.20719e+07	8.32841e+06	2.27741e+07	623804	6.95832e+06
O60266	Adenylate cyclase type 3 OS=Homo sapiens OX=9606 GN=ADCY3 PE=1 SV=3	ADCY3	20.9647	20.4413	21.8621	22.5686	21.4151	21.8506	21.1004	21.0151	21.4204	21.5577	22.5318	23.1553	21.6385	19.9512	21.5061	971778	776413	3.87433e+06	3.25795e+06	3.00848e+06	7.84679e+06	1.3454e+06	1.25535e+06	2.81696e+06	3.27398e+06	4.3583e+06	5.25073e+06	2.91616e+06	1.96684e+06	2.95444e+06
P08754	Guanine nucleotide-binding protein G(i) subunit alpha OS=Homo sapiens OX=9606 GN=GNAI3 PE=1 SV=3	GNAI3	22.7627	22.6899	23.53	16.4835	24.537	23.9363	24.1999	22.5106	22.6428	23.4094	23.8528	22.2619	24.5361	25.4179	23.3422	8.29981e+06	9.06232e+06	5.35959e+06		11402070	31150893	2.83208e+07	8.693e+06	6.14749e+06	29022038	2.67436e+07	6942451	9.4607e+06	3.78653e+07	9.86569e+06
P09211	Glutathione S-transferase P OS=Homo sapiens OX=9606 GN=GSTP1 PE=1 SV=2	GSTP1	18.0924	17.3728	15.5637	15.1589	14.9824	17.5369	15.5325	21.2841	18.9691	17.7045	17.672	17.3387	18.9793	22.2693	18.0391						800003		684207	1.04426e+06				503391	1.06951e+07	541692
Q969P0	Immunoglobulin superfamily member 8 OS=Homo sapiens OX=9606 GN=IGSF8 PE=1 SV=1	IGSF8	22.517	22.9543	21.804	21.1042	23.2555	21.5518	13.6617	23.1654	22.3939	22.3472	21.2192	20.9057	23.614	15.2912	20.3205	4.71513e+06	7.33164e+06	2.60988e+06	827977	7.55544e+06	5.49809e+06		9.21901e+06	4.76782e+06	9.36199e+06	2902731	1.82669e+06	8.04246e+06		1.11956e+06
P11233	Ras-related protein Ral-A OS=Homo sapiens OX=9606 GN=RALA PE=1 SV=1	RALA	22.7704	24.5644	23.6597	24.7126	24.1636	24.2267	24.6984	24.2299	24.2327	24.1909	24.1727	24.9626	24.1498	24.0611	24.1321	7.56559e+06	3.01272e+07	1.18976e+07	1.27195e+07	1.78585e+07	2.07084e+07	3.62774e+07	2.59539e+07	1.00588e+07	4.52309e+07	3.02657e+07	40922753	1.46868e+07	2.99975e+07	9.27176e+06
O60784	Target of Myb protein 1 OS=Homo sapiens OX=9606 GN=TOM1 PE=1 SV=2	TOM1	20.8549	21.5702	20.9604	15.2499	20.9542	19.4281	15.4935	16.5039	18.8003	21.6601	20.1334	22.4269	21.1571	20.6699	19.8517	418542	789114	2.12303e+06		2.23757e+06	3.07633e+06			963069	1.6335e+06	384186	1.47291e+06	2.13845e+06	3.31363e+06	1.97275e+06
P02452	Collagen alpha-1(I) chain OS=Homo sapiens OX=9606 GN=COL1A1 PE=1 SV=5	COL1A1	24.9222	14.9744	16.0437	15.6389	15.4624	15.9624	13.1341	14.1445	16.1185	15.306	15.2735	18.5087	15.197	18.0509	18.1732	3.60066e+07											499948		411906	157259
P00568	Adenylate kinase isoenzyme 1 OS=Homo sapiens OX=9606 GN=AK1 PE=1 SV=3	AK1	21.097	21.5632	21.6031	21.9593	21.6475	21.5178	20.3033	20.8225	19.82	20.7513	21.8342	21.4559	21.7266	20.3355	21.9684	1.57307e+06	2.49553e+06	2.48907e+06	1.64178e+06	2.71698e+06	5.48763e+06	1.1435e+06	1.62225e+06	818237	2.76492e+06	3.96877e+06	2.38783e+06	2.38296e+06	1.97348e+06	3.5852e+06
Q9Y5K6	CD2-associated protein OS=Homo sapiens OX=9606 GN=CD2AP PE=1 SV=1	CD2AP	22.5144	19.2572	20.4835	20.9002	18.8458	19.7659	19.3215	20.3746	20.9755	20.0316	20.1917	20.4362	21.7582	18.1267	20.0381	3.01767e+06	362441	1.2952e+06	890949	440586	2.00635e+06	415853	854158	2.24453e+06	1.20576e+06	913024	845833	2.75401e+06	482680	1.15837e+06
P04080	Cystatin-B OS=Homo sapiens OX=9606 GN=CSTB PE=1 SV=2	CSTB	23.4249	24.3403	21.4604	21.6811	22.6396	20.8052	23.7676	16.0373	21.6746	23.6569	24.0944	16.833	22.2148	20.6998	22.3288	3434603	7.4389e+06	4.27193e+06	2.56517e+06	10240205	4.06399e+06	5.48853e+06		3.59144e+06	9009030	8.26811e+06		6.33345e+06	4813450	5586198
P61313	60S ribosomal protein L15 OS=Homo sapiens OX=9606 GN=RPL15 PE=1 SV=2	RPL15	21.4113	21.5327	24.0891	20.27	20.3258	20.7427	20.8443	21.8258	22.551	23.071	21.8743	20.6324	21.9027	23.6253	22.1857	4.07556e+06	5.0909e+06	1.66726e+07	608707	1299677	1287100	3.46666e+06	6.77556e+06	2.1806e+06	2.87592e+07	8.50225e+06	2.81139e+06	3.21924e+06	2.30761e+07	1.67304e+06
P42677	40S ribosomal protein S27 OS=Homo sapiens OX=9606 GN=RPS27 PE=1 SV=3	RPS27	19.927	21.9589	25.6203	16.3881	22.483	22.9598	20.8551	21.8329	20.3101	22.4081	22.3888	21.9059	24.6049	20.8912	21.8942	1.8612e+06	8.74044e+06	2.43836e+07		2.93336e+06	9256261	4.46278e+06	8.7003e+06	713476	2.32095e+07	1.55196e+07	8.6842e+06	10600823	1.75499e+06	2.11429e+06
Q9UM54	Unconventional myosin-VI OS=Homo sapiens OX=9606 GN=MYO6 PE=1 SV=4	MYO6	21.6543	19.5632	20.5213	16.1802	19.9836	19.1962	14.4685	20.6053	18.7596	21.8848	20.2556	21.6925	18.7549	22.0298	20.2377	1.48229e+06	399518	821718		599175	2.45322e+06		893630	876772	3.8843e+06	850873	1.80158e+06	212280	4.46286e+06	2.41412e+06
Q99584	Protein S100-A13 OS=Homo sapiens OX=9606 GN=S100A13 PE=1 SV=1	S100A13	22.2679	22.9223	21.4501	21.7767	22.776	21.9486	23.783	23.1264	21.8756	23.3584	20.4043	16.8126	22.7731	21.5781	22.0955	1562189	2.82365e+06	3.48058e+06	2.24918e+06	9.23631e+06	1.07861e+07	5.62635e+06	3.53312e+06	4.96014e+06	7.42989e+06	649723		7.65298e+06	7260820	5.70929e+06
Q16778	Histone H2B type 2-E OS=Homo sapiens OX=9606 GN=H2BC21 PE=1 SV=3	H2BC21	23.8742	26.51	21.524	23.4375	21.2647	22.2828	19.6583	23.8617	25.3026	23.0859	21.4058	23.5041	24.6147	24.6674	22.0699	2.19552e+07	1.56706e+08	2.82414e+06	5.48233e+06	2.49751e+06	3.82135e+06	1.48886e+06	2.71502e+07	1.49924e+07	2.8394e+07	6.00457e+06	2.01072e+07	2.11444e+07	4.76347e+07	1.57625e+06
P42330	Aldo-keto reductase family 1 member C3 OS=Homo sapiens OX=9606 GN=AKR1C3 PE=1 SV=4	AKR1C3	16.3726	20.6084	20.4628	15.7537	20.4532	19.5456	19.6428	21.1143	19.6639	23.1979	22.3259	15.6189	20.4262	22.1218	20.5573		1.29891e+06	1.06054e+06		1115084	1.47596e+06	729902	2.00356e+06	774977	1.52063e+07	5630362		908673	6.39329e+06	1.42273e+06
P62834	Ras-related protein Rap-1A OS=Homo sapiens OX=9606 GN=RAP1A PE=1 SV=1	RAP1A	24.5784	24.0378	23.0214	25.3291	24.0149	24.0478	24.0522	23.9248	23.776	23.4669	23.9787	24.2418	23.7898	24.0378	24.4253	2.55432e+07	2.01655e+07	7.85563e+06	2.00407e+07	1.65562e+07	1.8461e+07	2.23515e+07	2.02543e+07	7.39683e+06	26405036	2.55127e+07	2.39428e+07	1.17596e+07	3.03351e+07	1.14654e+07
Q9NSD9	Phenylalanine--tRNA ligase beta subunit OS=Homo sapiens OX=9606 GN=FARSB PE=1 SV=3	FARSB	19.2413	19.8974	15.1898	18.639	18.2297	16.9528	17.1163	17.6211	17.1089	17.5887	15.137	18.6764	18.3074	22.1273	20.6222	771556	1.39623e+06		302108	467302		222899	313083		548113		617351	409452	1.25596e+07	432196
Q14512	Fibroblast growth factor-binding protein 1 OS=Homo sapiens OX=9606 GN=FGFBP1 PE=1 SV=1	FGFBP1	20.4405	17.7812	19.3589	24.6975	15.3856	17.1902	11.9831	12.9935	19.6512	14.155	22.5661	22.5339	15.1202	15.0576	16.2076	3.57887e+06	650560	563487	1.17499e+07					189255		2.36374e+07	1.80763e+07
Q96LJ7	Dehydrogenase/reductase SDR family member 1 OS=Homo sapiens OX=9606 GN=DHRS1 PE=1 SV=1	DHRS1	22.5	19.6275	21.4986	23.205	20.4225	21.4516	21.5999	22.3969	21.3878	21.7214	22.7293	21.6617	21.9067	23.0043	21.8318	5.45435e+06	855274	2.72195e+06	4.5774e+06	1.36656e+06	3.39999e+06	3.6829e+06	6.3344e+06	1.57352e+06	7101613	9.67739e+06	3.61074e+06	3.17425e+06	1.47548e+07	2.11555e+06
P61224	Ras-related protein Rap-1b OS=Homo sapiens OX=9606 GN=RAP1B PE=1 SV=1	RAP1B	23.5534	24.1314	23.0364	25.0437	24.0299	23.9648	24.0253	23.8978	23.6715	23.5734	23.9518	24.2149	23.6723	23.7729	24.3106	1.27895e+07	2.19233e+07	7.85563e+06	1.62742e+07	1.65562e+07	1.72853e+07	2.23515e+07	2.02543e+07	6.82279e+06	2.89629e+07	2.55127e+07	2.39428e+07	1.07282e+07	2.49846e+07	1.05016e+07
P49908	Selenoprotein P OS=Homo sapiens OX=9606 GN=SELENOP PE=1 SV=3	SELENOP	22.9791	22.7101	24.1225	25.05	24.8052	25.2981	25.2363	24.6527	23.5177	24.0499	24.603	25.619	23.7334	23.3153	24.373	1.35844e+07	1.29457e+07	1.74742e+07	1.71256e+07	2.96898e+07	2.62857e+07	8.18331e+07	5.40532e+07	3.70137e+06	6.37311e+07	6.33671e+07	1.00211e+08	1.17262e+07	1.90626e+07	6.61815e+06
P42356	Phosphatidylinositol 4-kinase alpha OS=Homo sapiens OX=9606 GN=PI4KA PE=1 SV=4	PI4KA	22.8762	22.1918	22.0823	22.5143	22.517	20.4569	22.3518	22.2171	20.6499	22.0602	22.5136	22.3584	22.3842	21.0155	21.6865	4.64394e+06	3.31856e+06	2.64926e+06	1.84176e+06	3.79041e+06	4005025	4.06854e+06	3.66845e+06	2.21472e+06	5891638	5.4668e+06	3.83906e+06	2870195	2414189	4.49003e+06
P02766	Transthyretin OS=Homo sapiens OX=9606 GN=TTR PE=1 SV=1	TTR	17.1804	16.4608	14.0247	18.6954	17.636	20.8284	14.6205	19.5997	18.5868	16.7924	16.7599	16.4267	21.7656	21.2151	15.5124				704477	694375	1.43246e+06		400595	146517				1.00907e+07	14965669
P05155	Plasma protease C1 inhibitor OS=Homo sapiens OX=9606 GN=SERPING1 PE=1 SV=2	SERPING1	16.5826	15.863	15.0677	14.6629	14.4864	16.0498	14.0227	15.0331	16.2058	16.1946	16.1621	15.8289	14.221	21.7811	15.0672														1.07524e+07
Q7Z7D3	V-set domain-containing T-cell activation inhibitor 1 OS=Homo sapiens OX=9606 GN=VTCN1 PE=1 SV=1	VTCN1	16.6928	20.9543	22.0812	17.1134	20.1899	19.1813	21.157	22.3503	23.7583	21.1483	20.4048	21.0018	24.3976	22.7636	18.9342	255149	5.61954e+06	1.26884e+06		362042	864403	7.09699e+06	1.60647e+07	9.98049e+06	1.25028e+07	5.0605e+06	5.98628e+06	5554249	3.88696e+06	348207
Q9BY43	Charged multivesicular body protein 4a OS=Homo sapiens OX=9606 GN=CHMP4A PE=1 SV=3	CHMP4A	20.9487	23.5633	21.0153	21.7836	22.3098	22.1118	20.5498	16.0586	21.0358	22.2468	23.4803	22.1958	20.7726	19.9614	20.8748	608213	4.27746e+06	3.07919e+06	2.70266e+06	7.99497e+06	1.03968e+07	581279		2.38548e+06	3.34051e+06	5.32266e+06	1.70876e+06	2.2872e+06	2.83122e+06	2.10868e+06
Q13200	26S proteasome non-ATPase regulatory subunit 2 OS=Homo sapiens OX=9606 GN=PSMD2 PE=1 SV=3	PSMD2	16.9159	16.1962	20.9529	15.0124	14.8359	15.367	14.3559	15.3664	15.5231	20.386	18.7284	16.1621	14.5705	21.0659	18.175			2.49006e+06							1.48596e+06	319166			5.14047e+06	237893
O00292	Left-right determination factor 2 OS=Homo sapiens OX=9606 GN=LEFTY2 PE=1 SV=2	LEFTY2	21.8596	22.1346	20.8341	22.9057	23.5464	22.7816	23.6726	21.7962	19.7498	16.7931	21.9098	19.4085	19.2916	18.7569	21.4324	1537455	2136288	2.30523e+06	4.99321e+06	1.59912e+07	1.44938e+07	6.80718e+06	1835368	857272		2.40934e+06	332769	695462	1.04282e+06	2.71964e+06
Q2I0M4	Leucine-rich repeat-containing protein 26 OS=Homo sapiens OX=9606 GN=LRRC26 PE=1 SV=2	LRRC26	21.5097	21.4725	22.168	21.1104	21.2909	21.0428	21.827	21.3561	20.467	20.5128	21.1417	21.6324	21.7055	19.4204	21.5945	1.63424e+06	1.82889e+06	6.48303e+06	1.60501e+06	3.73646e+06	2.87304e+06	2.56599e+06	1.8326e+06	932449	1.82896e+06	1.91653e+06	2.10599e+06	4.13498e+06	1.84282e+06	2.01342e+06
P35613	Basigin OS=Homo sapiens OX=9606 GN=BSG PE=1 SV=2	BSG	23.1757	23.0362	22.7991	23.6708	22.9539	22.8762	23.0075	23.1007	23.0308	22.6564	23.2915	22.8789	24.0742	22.0973	23.5064	7.67893e+06	8.00558e+06	7.11188e+06	6.70583e+06	8.38057e+06	9.76262e+06	8.61197e+06	9.09382e+06	5.2567e+06	1.19668e+07	1.25937e+07	7399154	1.5126e+07	8.34676e+06	7.22399e+06
P26373	60S ribosomal protein L13 OS=Homo sapiens OX=9606 GN=RPL13 PE=1 SV=4	RPL13	23.5805	22.6652	25.652	20.7822	21.3549	22.7551	21.2493	23.0448	22.2095	24.0751	21.9012	21.313	23.9182	22.4175	23.2423	1.73639e+07	1.05725e+07	3.57191e+07	629521	1.92326e+06	7.56005e+06	4.34799e+06	1.49408e+07	2.50541e+06	54639924	8.20542e+06	4.26843e+06	9.43832e+06	7.24485e+06	5.06622e+06
P07741	Adenine phosphoribosyltransferase OS=Homo sapiens OX=9606 GN=APRT PE=1 SV=2	APRT	22.8699	21.6501	21.8525	22.0098	22.3161	21.9477	21.9675	22.1712	21.799	23.4279	21.6781	22.7132	22.2229	22.9644	22.5146	5.94299e+06	2.9301e+06	3.68522e+06	2.11776e+06	5.37914e+06	5368911	4.00641e+06	4.56737e+06	2.34282e+06	1.95414e+07	3.93766e+06	6.31036e+06	4.1866e+06	1.52043e+07	3.80232e+06
P55268	Laminin subunit beta-2 OS=Homo sapiens OX=9606 GN=LAMB2 PE=1 SV=2	LAMB2	20.6488	21.2856	21.2067	16.1924	20.6932	19.1531	21.57	14.6342	21.7639	21.3201	20.5736	20.0539	21.3921	20.3049	19.7872	1.32602e+06	2.36767e+06	1.3104e+06		971643	1.33702e+06	3.16417e+06		3.95059e+06	4.71633e+06	1.90497e+06	1.0391e+06	1309508	1338764	991999
P14324	Farnesyl pyrophosphate synthase OS=Homo sapiens OX=9606 GN=FDPS PE=1 SV=4	FDPS	21.5659	21.9063	21.4599	20.1091	22.141	21.3541	22.1194	20.6955	20.1046	20.544	22.106	22.144	21.2554	21.0835	22.2852	1.86026e+06	2.70469e+06	2.13387e+06	431126	3.62168e+06	6.05631e+06	3.44037e+06	1.26923e+06	1.23217e+06	2.04609e+06	4.09392e+06	3.28699e+06	1.6275e+06	3.13794e+06	5.52054e+06
Q15365	Poly(rC)-binding protein 1 OS=Homo sapiens OX=9606 GN=PCBP1 PE=1 SV=2	PCBP1	21.0428	20.3381	23.0043	16.412	21.421	21.0439	21.4668	21.1896	20.4972	21.2688	21.3576	21.2012	21.9515	23.0756	21.5796	3.64834e+06	2.57053e+06	3.91228e+06		1.38192e+06	2.75724e+06	6.16771e+06	5.0383e+06	913102	9.53034e+06	6.86819e+06	4.81936e+06	1.65726e+06	7.8465e+06	1.91093e+06
Q9H190	Syntenin-2 OS=Homo sapiens OX=9606 GN=SDCBP2 PE=1 SV=2	SDCBP2	23.547	23.2269	22.7949	23.1503	23.25	23.0031	23.0796	22.798	25.8883	23.1674	23.2391	22.9415	24.0057	22.8145	21.6085	1.16516e+07	1.07176e+07	7.38317e+06	4.86722e+06	1.07131e+07	8.72856e+06	1.06195e+07	8.6478e+06	3.11961e+07	2.00028e+07	1.42455e+07	9.06434e+06	1.5019e+07	1.4286e+07	1.58723e+06
P0DJI8	Serum amyloid A-1 protein OS=Homo sapiens OX=9606 GN=SAA1 PE=1 SV=1	SAA1	20.0727	22.6099	16.2596	15.8548	15.6782	18.7407	13.3662	20.867	20.98	15.5381	15.5057	15.1724	21.1244	19.7017	14.5318	1.06333e+06	7.08802e+06				664972		2.3003e+06	1.5188e+06				1.3745e+06	1.11368e+06
P50914	60S ribosomal protein L14 OS=Homo sapiens OX=9606 GN=RPL14 PE=1 SV=4	RPL14	23.1019	22.7893	23.9606	21.7588	21.5942	22.653	22.4381	24.5658	24.1128	23.9521	22.6848	19.0076	22.9919	23.0009	22.2952	1.53121e+07	1.41586e+07	1.38496e+07	1.55125e+06	2.843e+06	4.57737e+06	1.21796e+07	5.26896e+07	6.09085e+06	6.16541e+07	1.73567e+07	1061055	6.21936e+06	1.35931e+07	1.70776e+06
Q96MK3	Pseudokinase FAM20A OS=Homo sapiens OX=9606 GN=FAM20A PE=1 SV=4	FAM20A	24.3706	15.0541	15.6109	15.2061	15.0295	16.3155	13.2138	14.2242	16.4716	15.3857	15.3533	15.02	14.7642	20.6595	15.3329	23245010													3.39134e+06
P17858	ATP-dependent 6-phosphofructokinase, liver type OS=Homo sapiens OX=9606 GN=PFKL PE=1 SV=6	PFKL	18.7473	19.0439	22.7968	16.0651	15.8886	16.2122	17.5955	18.1462	16.3682	19.789	17.8456	20.4602	15.6232	22.6453	21.0666	796243	1.1231e+06	4.30906e+06				451570	654782		3.66116e+06	645049	3.08944e+06		7.40583e+06	982694
P62913	60S ribosomal protein L11 OS=Homo sapiens OX=9606 GN=RPL11 PE=1 SV=2	RPL11	19.3787	23.7134	24.6236	19.7753	21.1297	23.1102	23.0629	22.1909	20.1222	22.7123	22.8494	20.8676	24.1468	23.1961	23.5194	481584	1.11589e+07	2.49345e+07	446039	2.34272e+06	1.33067e+07	7.80068e+06	4.21931e+06	811290	1.08439e+07	8.08091e+06	1599914	1.57464e+07	1.76949e+07	8.44788e+06
Q14152	Eukaryotic translation initiation factor 3 subunit A OS=Homo sapiens OX=9606 GN=EIF3A PE=1 SV=1	EIF3A	23.2499	22.2055	23.1773	21.9885	22.252	22.623	22.1454	22.4132	23.0706	22.1363	22.5858	22.434	22.7873	21.7452	21.7799	8.10345e+06	4.51188e+06	9.83494e+06	2.22314e+06	5.48166e+06	7.6805e+06	4.7489e+06	5.6599e+06	5.06681e+06	8.36431e+06	7740172	5.44828e+06	6.59622e+06	6.95765e+06	2.04676e+06
P01133	Pro-epidermal growth factor OS=Homo sapiens OX=9606 GN=EGF PE=1 SV=2	EGF	26.7022	27.8457	27.8536	30.6437	29.284	29.2463	29.2004	28.4393	26.6053	28.4043	28.5953	29.3161	27.5428	25.538	29.214	117040528	296926624	239173360	852467008	682349056	603292992	833257280	486698592	46784632	850592384	657950080	848034112	169456768	9.17144e+07	282049184
P50552	Vasodilator-stimulated phosphoprotein OS=Homo sapiens OX=9606 GN=VASP PE=1 SV=3	VASP	17.6527	18.7044	20.7115	17.7393	19.7636	18.7657	19.255	20.0892	18.6264	18.8033	20.1764	19.0407	19.2219	16.6408	18.6062	60572.7	144196	1.60428e+06	105341	880302	1.62517e+06	231751	409017	713827	300357	527178	187640	502059	182247	695680
Q9UBI6	Guanine nucleotide-binding protein G(I)/G(S)/G(O) subunit gamma-12 OS=Homo sapiens OX=9606 GN=GNG12 PE=1 SV=3	GNG12	24.5272	23.9898	23.7411	24.8498	24.4179	24.1677	23.9942	24.2429	24.446	23.9614	24.1398	24.4825	24.1839	24.3165	23.9204	2.15024e+07	1.70131e+07	1.33606e+07	14847011	2.26077e+07	2.2271e+07	18725238	22023739	1.30652e+07	3.24442e+07	2.48795e+07	24673848	1.59596e+07	38002646	8.97018e+06
O60547	GDP-mannose 4,6 dehydratase OS=Homo sapiens OX=9606 GN=GMDS PE=1 SV=1	GMDS	21.2056	20.7355	19.4717	18.2998	15.101	15.7846	20.2624	20.4888	18.524	21.6698	17.3641	17.4147	20.9526	23.5382	21.6487	1.88497e+06	1.56264e+06	742151	169734			1.23532e+06	1.43056e+06	229530	5.80799e+06	199016	161191	1.82057e+06	2.37371e+07	1.97862e+06
P49368	T-complex protein 1 subunit gamma OS=Homo sapiens OX=9606 GN=CCT3 PE=1 SV=4	CCT3	19.8571	20.3596	22.514	15.9879	20.8096	20.3044	19.3619	20.3587	19.3929	20.5725	20.4552	22.0302	19.9203	22.495	21.1849	1.42146e+06	2.31242e+06	3.73683e+06		1.21367e+06	1.38882e+06	1.27073e+06	2.5103e+06	357160	5.21276e+06	3.25649e+06	7.5875e+06	544010	7.04001e+06	1.22234e+06
Q9P0V3	SH3 domain-binding protein 4 OS=Homo sapiens OX=9606 GN=SH3BP4 PE=1 SV=1	SH3BP4	19.8061	20.8891	21.756	21.9141	22.5432	21.3431	21.3708	21.8095	19.4451	21.2821	20.6696	21.9223	16.0606	22.0775	22.0929	1.0821e+06	2.63228e+06	1.54667e+06	889268	2.82527e+06	5.16853e+06	4.03351e+06	5.41172e+06	670799	6.72294e+06	2.97973e+06	5.5527e+06		3.68934e+06	4.15508e+06
P30153	Serine/threonine-protein phosphatase 2A 65 kDa regulatory subunit A alpha isoform OS=Homo sapiens OX=9606 GN=PPP2R1A PE=1 SV=4	PPP2R1A	19.4599	19.4253	22.0118	16.3579	21.1415	19.4675	20.4832	20.629	17.482	20.7654	18.3907	20.4056	15.916	23.3069	20.5883	421860	472970	2.04136e+06		1.18206e+06	2.5709e+06	1.08051e+06	1183354	314039	2.32897e+06	304293	961746		9562561	2.67279e+06
P31431	Syndecan-4 OS=Homo sapiens OX=9606 GN=SDC4 PE=1 SV=2	SDC4	22.9631	22.2226	23.7783	18.7377	22.9646	20.3845	21.4935	23.0543	23.5709	23.8357	21.6732	18.7007	22.6114	20.8538	22.4175	8.57661e+06	5.89457e+06	20724161	324459	1.24801e+07	907334	3.90233e+06	11396546	3.99553e+06	35072147	5308708	528922	8.11174e+06	5.21099e+06	1.77532e+06
P62854	40S ribosomal protein S26 OS=Homo sapiens OX=9606 GN=RPS26 PE=1 SV=3	RPS26	20.7697	20.3781	24.6527	16.5889	16.4123	20.9036	18.4899	21.5749	20.121	22.4361	21.5844	19.6901	23.3794	22.7371	21.6612	3.55223e+06	3.10956e+06	1.08495e+07			2.40364e+06	921780	7.7427e+06	675913	25183945	9.4565e+06	1.98932e+06	3.94476e+06	5489468	1.94286e+06
P15104	Glutamine synthetase OS=Homo sapiens OX=9606 GN=GLUL PE=1 SV=4	GLUL	21.127	21.4011	20.679	20.4973	21.3367	21.0871	20.4732	19.3314	20.2402	22.1942	21.1206	21.0236	20.0497	22.2151	20.743	1.90393e+06	2.64392e+06	1.69228e+06	768857	2.82593e+06	2.66192e+06	1.52493e+06	684107	715890	8.91053e+06	2.86897e+06	2097733	961558	9.36892e+06	1.00259e+06
Q7KZF4	Staphylococcal nuclease domain-containing protein 1 OS=Homo sapiens OX=9606 GN=SND1 PE=1 SV=1	SND1	24.1555	17.7917	21.6974	14.9815	18.8066	18.1111	13.5156	16.6984	17.8719	21.3848	19.0151	19.9346	17.1677	22.8462	19.6389	1.62449e+07	226510	4.26187e+06		608245	260254		115322	106660	5.3167e+06	697076	1.03116e+06	162164	1.80402e+07	358754
Q8NEG4	Protein FAM83F OS=Homo sapiens OX=9606 GN=FAM83F PE=1 SV=1	FAM83F	19.2496	18.6156	20.3198	15.4936	19.6695	18.7015	20.4471	16.0611	14.7261	19.3271	16.8112	19.4419	20.9337	15.2128	20.4902	243157	179935	1.15015e+06		775728	1.24536e+06	702714	33270.3		573049		328847	1.54697e+06	63706.2	2.05698e+06
P62745	Rho-related GTP-binding protein RhoB OS=Homo sapiens OX=9606 GN=RHOB PE=1 SV=1	RHOB	21.1323	21.5684	22.3371	23.3533	22.4043	22.4184	22.4053	21.361	20.9511	21.4244	22.818	23.5412	22.6859	19.4985	22.6784	1.72946e+06	2.68699e+06	5.37034e+06	5.59728e+06	5.95556e+06	7.36114e+06	5.26678e+06	2.52797e+06	1.28777e+06	4.72964e+06	8.42079e+06	1.08714e+07	6.01062e+06	1.43317e+06	4.21401e+06
P63244	Receptor of activated protein C kinase 1 OS=Homo sapiens OX=9606 GN=RACK1 PE=1 SV=3	RACK1	19.634	20.3323	18.18	15.7519	18.5845	18.8508	15.9143	20.4402	17.1817	20.6751	15.8798	15.8208	18.8711	24.3158	19.848	2.08238e+06	3.88006e+06	218214		305717	251775	199168	4.5421e+06		9.57035e+06	233564	175334	309612	2.92896e+07	240276
P61254	60S ribosomal protein L26 OS=Homo sapiens OX=9606 GN=RPL26 PE=1 SV=1	RPL26	22.8275	23.1324	24.9334	21.1685	22.2614	23.2829	22.116	22.5479	21.3939	22.8312	23.0841	21.5261	23.8411	22.3891	23.1988	6.35216e+06	9.01115e+06	2.85262e+07	1.08134e+06	4.73777e+06	1.34525e+07	4.8882e+06	6.52778e+06	1.75687e+06	1.4224e+07	1.14858e+07	3.05057e+06	1.17581e+07	9.33523e+06	6.06715e+06
P30043	Flavin reductase (NADPH) OS=Homo sapiens OX=9606 GN=BLVRB PE=1 SV=3	BLVRB	20.375	21.9587	19.2944	20.0015	20.8178	20.6237	22.1752	22.1756	20.3038	22.3047	16.7295	21.7638	20.2439	22.2871	20.4944	561358	1.93231e+06	946920	796561	2.88122e+06	2.66145e+06	2.46358e+06	2.43941e+06	1.03139e+06	4.77689e+06		1.73989e+06	1607140	1.43876e+07	1.16331e+06
Q9NUP9	Protein lin-7 homolog C OS=Homo sapiens OX=9606 GN=LIN7C PE=1 SV=1	LIN7C	21.8306	22.145	22.2808	19.5897	22.0292	21.2634	22.6308	21.773	21.7659	22.1877	21.0465	18.8211	22.0663	20.7231	21.3818	2.84463e+06	4.06199e+06	4.06661e+06	324462	3.61565e+06	4.14176e+06	6.24216e+06	3.40941e+06	2.83814e+06	8.13792e+06	2.50027e+06	418108	3080031	2.63684e+06	2.14938e+06
P31151	Protein S100-A7 OS=Homo sapiens OX=9606 GN=S100A7 PE=1 SV=4	S100A7	20.7262	15.5447	15.1465	14.7417	14.5651	16.2892	13.7044	14.7148	16.4453	15.8764	15.8439	15.5106	22.8866	14.2372	15.3067	1.32302e+06												1.00858e+07
P61626	Lysozyme C OS=Homo sapiens OX=9606 GN=LYZ PE=1 SV=1	LYZ	22.6945	23.8838	23.4346	24.1063	23.3569	26.283	21.6896	23.0692	21.8114	23.3046	24.8818	26.1875	24.6277	22.8979	23.1854	5.74524e+06	1.50456e+07	1.12179e+07	9208388	1.12516e+07	9.76419e+07	3.60758e+06	9.29164e+06	2.12887e+06	19586350	3.96032e+07	7.65616e+07	2.25414e+07	1.47615e+07	5.45353e+06
P05109	Protein S100-A8 OS=Homo sapiens OX=9606 GN=S100A8 PE=1 SV=1	S100A8	22.3831	25.5218	15.8659	15.4612	15.2846	19.0806	14.1776	15.1881	20.6996	20.4421	16.3171	15.9838	25.3938	22.7765	18.7366	3.00537e+06	3.03946e+07				1.12438e+06			1670673	1.74819e+06			3.48217e+07	1.23271e+07	423520
P48643	T-complex protein 1 subunit epsilon OS=Homo sapiens OX=9606 GN=CCT5 PE=1 SV=1	CCT5	18.1679	19.1639	21.8175	15.8941	20.0227	18.8996	19.5361	19.8856	19.4069	21.2535	19.0772	19.0382	18.4819	22.1524	19.099	272028	623010	2.46066e+06		750686	796384	884882	1.11609e+06	547589	5157718	773263	588583	214219	5.92441e+06	437178
P83731	60S ribosomal protein L24 OS=Homo sapiens OX=9606 GN=RPL24 PE=1 SV=1	RPL24	19.7331	21.627	24.2005	15.7478	21.8095	21.7349	20.9756	21.9735	20.0466	22.1763	21.3744	20.2831	22.2682	21.1417	22.381	887313	3.78691e+06	1.4206e+07		2.86676e+06	4.65905e+06	2.64554e+06	5.2302e+06	699314	1.07782e+07	4.18947e+06	1.53772e+06	3.27095e+06	3254329	3.48574e+06
Q9H8H3	Methyltransferase-like protein 7A OS=Homo sapiens OX=9606 GN=METTL7A PE=1 SV=1	METTL7A	20.5564	21.6458	21.0392	23.5218	16.4595	21.9378	22.0309	21.9258	21.8222	21.1639	21.9419	22.0468	21.9518	24.1305	21.6863	3.78465e+06	9.24796e+06	857866	2470728		4.11756e+06	1.3253e+07	1.21975e+07	1.83844e+06	1.28789e+07	1.49658e+07	1.25859e+07	1.41926e+06	13956626	1.65361e+06
Q9UK41	Vacuolar protein sorting-associated protein 28 homolog OS=Homo sapiens OX=9606 GN=VPS28 PE=1 SV=1	VPS28	19.0271	22.5893	19.4611	19.2345	20.2996	20.1369	16.4672	22.7767	20.1986	23.8128	18.6067	18.2734	20.5764	19.5394	20.1406		814378	1.83266e+06	807089	3.46893e+06	4.04623e+06		1.00726e+06	2042892	3698650			3.48935e+06	3693541	1.93948e+06
P29508	Serpin B3 OS=Homo sapiens OX=9606 GN=SERPINB3 PE=1 SV=2	SERPINB3	16.6096	15.89	15.0136	14.6088	14.4322	16.0768	14.0497	15.0602	16.2329	16.2217	16.1892	15.8559	22.2767	14.1043	15.0943													7.24624e+06
P62851	40S ribosomal protein S25 OS=Homo sapiens OX=9606 GN=RPS25 PE=1 SV=1	RPS25	24.4145	24.0301	24.8731	23.6839	23.8405	24.0817	23.7456	24.488	23.9947	24.1345	24.6433	24.0848	25.8887	23.9479	24.6799	2.22982e+07	1.96162e+07	2.30461e+07	5.20804e+06	1.19242e+07	2.37764e+07	1.76728e+07	2.9268e+07	1.08283e+07	4.10173e+07	3.95478e+07	2.10007e+07	4.09473e+07	2.31662e+07	1.72083e+07
Q15075	Early endosome antigen 1 OS=Homo sapiens OX=9606 GN=EEA1 PE=1 SV=2	EEA1	20.7797	20.7015	21.2347	16.9951	16.8186	16.4334	21.2605	19.4802	16.5427	20.7383	14.58	14.2468	21.6931	16.4907	21.7477	3297177	3.5864e+06	765888			155907	5.79794e+06	1.67093e+06	81353.4	7155728			924874		2.96578e+06
P25686	DnaJ homolog subfamily B member 2 OS=Homo sapiens OX=9606 GN=DNAJB2 PE=1 SV=3	DNAJB2	19.0066	21.9046	21.6982	20.978	21.542	21.0277	21.6495	22.1987	21.8984	21.7495	22.2551	22.009	22.1793	20.9883	21.4992	363525	3.11151e+06	3.20177e+06	1.00147e+06	3.04143e+06	3296557	2.861e+06	4.14414e+06	2.91579e+06	5.43496e+06	5.22898e+06	3.4479e+06	3.92755e+06	3.73649e+06	2.18518e+06
Q9BUP0	EF-hand domain-containing protein D1 OS=Homo sapiens OX=9606 GN=EFHD1 PE=1 SV=1	EFHD1	21.5667	21.5897	20.1126	15.4608	19.614	19.328	15.4925	18.8048	18.5648	20.9468	21.7798	17.2987	20.065	20.8951	19.9455	686001	800436	1.01924e+06		763609	3.31965e+06		126153	946083	997030	1.20354e+06		866695	3.34669e+06	2.43478e+06
P10768	S-formylglutathione hydrolase OS=Homo sapiens OX=9606 GN=ESD PE=1 SV=2	ESD	17.1869	21.502	19.6569	15.2283	20.0539	18.2942	14.6269	15.6374	17.885	21.5232	21.1055	16.4331	14.7864	22.3376	19.4544		1.37239e+06	873115		1216933	757413			275899	2.7087e+06	1.3741e+06			10686310	809298
Q13217	DnaJ homolog subfamily C member 3 OS=Homo sapiens OX=9606 GN=DNAJC3 PE=1 SV=1	DNAJC3	22.5056	21.4397	21.9112	23.0469	23.2434	22.8017	23.809	21.9098	21.2043	21.0064	21.0442	20.5989	19.3223	21.6389	21.8045	3.00875e+06	1.65042e+06	5.32389e+06	6.02816e+06	1.41893e+07	1.07347e+07	9.35772e+06	2.48325e+06	1.71611e+06	2377152	1.65368e+06	949759	777703	8.41525e+06	2.57108e+06
Q14766	Latent-transforming growth factor beta-binding protein 1 OS=Homo sapiens OX=9606 GN=LTBP1 PE=1 SV=4	LTBP1	22.9491	18.6491	15.9202	15.5154	19.5675	18.4382	13.0546	18.4981	20.8002	18.3416	18.7294	14.8608	20.2111	15.0109	15.1827	9690007	564912			711922	343394		552644	853981	887812	787123		923407
O00303	Eukaryotic translation initiation factor 3 subunit F OS=Homo sapiens OX=9606 GN=EIF3F PE=1 SV=1	EIF3F	16.1794	15.4598	18.0943	15.0382	14.8616	16.2511	13.6195	15.2234	16.2714	17.0587	15.7589	15.4257	14.5962	17.7376	15.0952			337229			80125.6		38604.8	39307.8	246655				502736	17191.3
P19971	Thymidine phosphorylase OS=Homo sapiens OX=9606 GN=TYMP PE=1 SV=2	TYMP	16.5971	15.8774	15.0387	14.6339	14.4574	16.0643	14.0372	15.0476	16.2203	16.2091	16.1766	15.8434	15.7674	20.4374	15.0817													78173.3	4.32267e+06
Q9UL25	Ras-related protein Rab-21 OS=Homo sapiens OX=9606 GN=RAB21 PE=1 SV=3	RAB21	20.8488	15.567	18.1034	18.6246	20.8771	20.9773	22.3267	21.1503	20.0711	19.3543	19.1894	21.5906	20.5552	21.7536	19.1824	1.4183e+06		304915	225499	2.20717e+06	2.54271e+06	4.97819e+06	2.18024e+06	656301	1.1242e+06	679524	2.8071e+06	1.46603e+06	7.30804e+06	350323
P27635	60S ribosomal protein L10 OS=Homo sapiens OX=9606 GN=RPL10 PE=1 SV=4	RPL10	20.4839	21.542	24.4031	15.9549	21.2243	21.9928	19.2293	21.8183	21.3555	23.0415	21.344	21.0551	22.8048	22.516	21.4032	1.59602e+06	3.81618e+06	1.41617e+07		1.65532e+06	6.01655e+06	842858	5.02023e+06	1.87109e+06	2.09852e+07	4.38463e+06	2.80657e+06	4.11046e+06	7.3084e+06	1.91139e+06
Q9H0E2	Toll-interacting protein OS=Homo sapiens OX=9606 GN=TOLLIP PE=1 SV=1	TOLLIP	22.0267	24.5836	25.6733	25.9405	25.2113	25.1718	26.1573	24.7006	24.4177	21.8023	27.4337	27.9159	23.2717	24.7928	25.6128	5.40123e+06	3.64994e+07	9.70623e+07	6.01947e+07	7.45891e+07	1.65074e+07	119220454	4.29947e+07	4.73435e+06	1.03262e+07	3.46856e+08	3.7892e+08	1.61445e+07	1.00641e+08	1.07137e+07
P61163	Alpha-centractin OS=Homo sapiens OX=9606 GN=ACTR1A PE=1 SV=1	ACTR1A	20.7271	20.3034	22.2588	18.1586	19.9658	20.5937	21.178	17.9804	18.6419	22.791	19.159	19.5683	19.5286	23.1487	20.9318	1.35789e+06	1.16251e+06	4.58491e+06	137753	990287	2.21722e+06	2.33888e+06	252362	277238	1.26815e+07	693144	719876	607236	1.6218e+07	1.33994e+06
P08572	Collagen alpha-2(IV) chain OS=Homo sapiens OX=9606 GN=COL4A2 PE=1 SV=4	COL4A2	21.1828	23.0658	22.2207	21.6371	23.5016	22.6303	22.2584	23.9594	22.2158	22.7559	21.851	15.4845	22.0186	15.6071	20.6558	1.84865e+06	7.83039e+06	2.7987e+06	962340	7.19843e+06	1.4621e+07	4.90962e+06	1.58017e+07	5.30637e+06	1.22854e+07	4.44625e+06		2138072		1.77863e+06
P05198	Eukaryotic translation initiation factor 2 subunit 1 OS=Homo sapiens OX=9606 GN=EIF2S1 PE=1 SV=3	EIF2S1	18.3293	20.9415	20.5724	14.4231	18.0101	18.5187	15.7694	16.7798	14.699	17.9413	17.9088	17.5756	19.5086	20.9235	19.2287		421536	2.87779e+06		515746	1.11796e+06							1.20989e+06	7.00737e+06	874283
P62841	40S ribosomal protein S15 OS=Homo sapiens OX=9606 GN=RPS15 PE=1 SV=2	RPS15	18.3485	20.6749	22.0928	20.6849	20.8006	20.7558	20.898	19.8583	20.8429	21.4446	21.4866	20.3668	21.6281	18.1565	20.7377	148296	854117	6.34653e+06	1.23254e+06	2.74314e+06	2.81276e+06	1.09399e+06	526756	1.44532e+06	2.83214e+06	1.97587e+06	711054	4.04168e+06	791399	1.32795e+06
P49006	MARCKS-related protein OS=Homo sapiens OX=9606 GN=MARCKSL1 PE=1 SV=2	MARCKSL1	23.7818	23.6133	23.7864	25.5049	24.6085	24.1885	24.0731	23.4013	23.654	23.532	24.511	24.4584	24.0254	21.4861	23.8442	1.01463e+07	1.03676e+07	1.48127e+07	2.51198e+07	2.77222e+07	2.65837e+07	1.56467e+07	9.72233e+06	8877510	1.90586e+07	2.54574e+07	1.91962e+07	1.53639e+07	5.74069e+06	1.00108e+07
Q6UXA7	Uncharacterized protein C6orf15 OS=Homo sapiens OX=9606 GN=C6orf15 PE=1 SV=3	C6orf15	17.2904	21.8479	22.8325	25.3696	22.869	23.9925	22.5882	22.331	22.3673	23.4632	24.3173	23.6093	23.5922	18.2007	21.9779		1.62338e+06	1.37752e+07	4.12007e+07	1.49552e+07	2.41996e+07	2.97585e+06	2.46474e+06	3.79464e+06	9.67329e+06	1.18493e+07	5.67258e+06	2.04983e+07	1.06066e+06	2.86323e+06
O75131	Copine-3 OS=Homo sapiens OX=9606 GN=CPNE3 PE=1 SV=1	CPNE3	23.1274	21.8708	21.7296	22.3983	22.3307	22.1034	21.8513	22.092	21.9274	22.5764	21.9199	22.5675	22.3119	22.2776	22.6421	8.27924e+06	3.97912e+06	2.94057e+06	2.40874e+06	4.72158e+06	5.90591e+06	4.30775e+06	5.03851e+06	2.5288e+06	1.2622e+07	5426160	6.64757e+06	3.86934e+06	8.20718e+06	4.10172e+06
P47897	Glutamine--tRNA ligase OS=Homo sapiens OX=9606 GN=QARS1 PE=1 SV=1	QARS1	16.8154	21.3885	20.5352	20.4663	17.7299	20.171	21.5928	20.7226	18.6728	20.3822	20.5098	16.0616	19.3499	20.1647	19.8828		1.64108e+06	2.40062e+06	1.17936e+06	363522	1.43753e+06	2.07476e+06	1.12356e+06	246169	1.58896e+06	1176345		927750	3.54466e+06	562832
Q96EY5	Multivesicular body subunit 12A OS=Homo sapiens OX=9606 GN=MVB12A PE=1 SV=1	MVB12A	19.5344	19.9461	19.8599	15.4548	20.72	20.9422	20.3073	19.8813	20.5559	20.7931	19.9337	20.1429	20.3138	19.889	15.3924	1.00755e+06	1.53916e+06	859018		1.65052e+06	1.68442e+06	2.16943e+06	1.59849e+06	623390	5.38483e+06	2.01122e+06	1818309	1.03409e+06	1.67322e+06
P46779	60S ribosomal protein L28 OS=Homo sapiens OX=9606 GN=RPL28 PE=1 SV=3	RPL28	19.833	20.5559	23.6227	18.9403	19.9435	20.2459	19.2752	21.338	21.8279	22.5612	20.5886	20.5264	20.8792	20.2782	19.6781	1.27009e+06	2.40725e+06	1.14369e+07	229513	945066	1.03424e+06	1.08725e+06	4.49658e+06	1.49771e+06	18796514	3.24543e+06	2.43087e+06	1.50089e+06	2.14932e+06	333564
P06737	Glycogen phosphorylase, liver form OS=Homo sapiens OX=9606 GN=PYGL PE=1 SV=4	PYGL	14.8958	17.0249	16.1728	15.7681	19.5889	16.6314	18.3381	19.4239	19.9724	19.4443	14.4753	19.4763	15.3262	24.2424	15.6488		301597			606484		822352	1.72788e+06	348283	3.13798e+06		1700230		2.75273e+07
P50995	Annexin A11 OS=Homo sapiens OX=9606 GN=ANXA11 PE=1 SV=1	ANXA11	19.9783	19.2045	21.8408	16.264	20.9169	20.2014	21.534	21.5063	21.9413	20.6739	19.9013	19.8507	21.7317	20.9533	19.7675	1.01038e+06	678613	1.93516e+06		1.07969e+06	2.39588e+06	3.74289e+06	3.63459e+06	3.87114e+06	3.65479e+06	1.44973e+06	1.09468e+06	1.57683e+06	1.99691e+06	847942
P60981	Destrin OS=Homo sapiens OX=9606 GN=DSTN PE=1 SV=3	DSTN	21.2368	22.0193	23.9681	21.1024	19.8648	22.3988	21.7667	22.6128	21.9583	23.0587	21.5247	22.085	23.5414	23.221	22.5382	2.18394e+06	4.31401e+06	1.02934e+07	727733	633944	9.99017e+06	3.97345e+06	7.07049e+06	3.56098e+06	1.72456e+07	4.03543e+06	4653511	6.73015e+06	1.17069e+07	5.26086e+06
P46777	60S ribosomal protein L5 OS=Homo sapiens OX=9606 GN=RPL5 PE=1 SV=3	RPL5	17.6175	20.9469	20.6659	14.2224	18.6351	18.3552	15.0576	21.7037	19.8003	23.6376	17.197	16.8638	18.7724	21.2705	18.5117		693006	3.52889e+06		914070	530284		1.272e+06	698459	8.70215e+06			834732	1.0243e+07	282569
Q13576	Ras GTPase-activating-like protein IQGAP2 OS=Homo sapiens OX=9606 GN=IQGAP2 PE=1 SV=4	IQGAP2	21.0369	21.5104	20.2018	16.3744	16.1979	15.555	14.3863	20.8982	20.3516	20.2903	22.3922	16.1925	20.7465	23.4179	20.6236	1.02289e+06	1.63101e+06	575543			212485		1.15904e+06	2.85647e+06	1.36165e+06	3.96093e+06		737885	1.021e+07	3.40891e+06
P23229	Integrin alpha-6 OS=Homo sapiens OX=9606 GN=ITGA6 PE=1 SV=5	ITGA6	17.1813	16.4617	19.0209	14.7699	20.08	17.8303	14.6214	23.6122	20.7921	19.9635	16.7608	16.4276	19.7592	14.2654	17.3761			771998		1.70269e+06	398108		6.46103e+06	1.50038e+06	922391			1.13186e+06		138923
Q13630	GDP-L-fucose synthase OS=Homo sapiens OX=9606 GN=GFUS PE=1 SV=1	GFUS	23.5067	22.5818	22.2678	20.4615	22.2187	21.4772	22.0356	21.848	21.6103	23.7799	22.9463	21.8977	21.3543	23.3773	22.3518	4.84823e+06	2.93241e+06	6.48231e+06	955078	6.63204e+06	5598977	2.20357e+06	1.91538e+06	2.97023e+06	1.30855e+07	4.97557e+06	1.88114e+06	3.02445e+06	26701501	4.9078e+06
P46776	60S ribosomal protein L27a OS=Homo sapiens OX=9606 GN=RPL27A PE=1 SV=2	RPL27A	22.1168	22.7694	24.5615	20.2976	22.0352	22.5206	21.8419	23.4327	22.1598	24.4907	22.666	20.5529	23.4853	23.3678	23.3263	6.17052e+06	1.11391e+07	18807905	504498	3455877	5.84692e+06	6.42635e+06	1.91624e+07	2202417	71436913	1.36655e+07	2.47026e+06	7.83982e+06	1.56963e+07	4.88584e+06
Q92542	Nicastrin OS=Homo sapiens OX=9606 GN=NCSTN PE=1 SV=2	NCSTN	22.8528	22.6084	20.9714	22.2544	21.8061	21.9432	22.074	23.7398	21.5874	21.2395	21.4609	20.336	22.23	22.0193	22.1853	3334264	3.23218e+06	2.66976e+06	3.34767e+06	5.03996e+06	7.06543e+06	2.44881e+06	7.69123e+06	2.6708e+06	2.43402e+06	1.92301e+06	689543	5.61385e+06	1.0537e+07	3.9951e+06
O15144	Actin-related protein 2/3 complex subunit 2 OS=Homo sapiens OX=9606 GN=ARPC2 PE=1 SV=1	ARPC2	21.3116	19.5528	15.8	15.3953	15.2187	14.9482	14.3919	15.4023	15.1042	19.6616	16.5314	16.1981	14.9534	23.3533	20.5235	1.23261e+06	418272								877231				1.92456e+07	1.6197e+06
Q71UM5	40S ribosomal protein S27-like OS=Homo sapiens OX=9606 GN=RPS27L PE=1 SV=3	RPS27L	22.4638	23.2079	26.6022	17.7127	26.0396	23.8766	20.0262	23.6703	21.5467	23.4277	23.4553	23.3584	26.4408	22.2157	22.3413	1.47735e+07	2.84158e+07	1.9228e+07		1.37811e+07	3.1999e+07	3.43624e+06	4.25259e+07	3.0787e+06	6.43615e+07	44457411	32507335	1.511e+07	1.75499e+06	5.27792e+06
P27701	CD82 antigen OS=Homo sapiens OX=9606 GN=CD82 PE=1 SV=1	CD82	23.3526	23.5145	22.4522	22.472	23.7745	23.3122	23.648	23.7834	24.4299	23.1723	23.2994	22.2338	24.2232	22.8291	22.5249	1.22944e+07	1.57953e+07	4.89162e+06	2.55538e+06	1.29471e+07	10660971	1.90126e+07	2.0672e+07	11190162	2.42342e+07	1.7934e+07	6.70102e+06	1.46713e+07	1.21252e+07	2.95322e+06
Q96A22	Uncharacterized protein C11orf52 OS=Homo sapiens OX=9606 GN=C11orf52 PE=1 SV=2	C11orf52	18.4667	18.7543	16.0699	15.6652	18.6627	16.3265	14.351	18.3892	21.017	18.319	16.4904	16.1572	21.6378	17.5557	14.3749	176503	247412			342740	216492		208653	2.70413e+06	355874			2.23769e+06	286962	26756.9
P62249	40S ribosomal protein S16 OS=Homo sapiens OX=9606 GN=RPS16 PE=1 SV=2	RPS16	23.367	23.1424	26.0239	16.7155	21.8723	23.3999	22.8859	23.4423	23.0671	23.7938	24.2355	21.7442	25.7522	25.3998	23.7927	2.20422e+07	2.16618e+07	2.57069e+07		1.53108e+06	1.444e+07	1.98995e+07	2.89685e+07	5.54623e+06	66178828	6.09062e+07	8.47123e+06	1.87143e+07	3.18388e+07	9.06359e+06
Q99538	Legumain OS=Homo sapiens OX=9606 GN=LGMN PE=1 SV=1	LGMN	16.4856	15.7659	15.6725	15.2678	15.0912	15.5419	13.9257	14.9361	15.698	18.5402	16.0651	15.7319	14.8259	21.9014	17.181										557071				7.6851e+06	105802
P00167	Cytochrome b5 OS=Homo sapiens OX=9606 GN=CYB5A PE=1 SV=2	CYB5A	16.4311	20.206	21.8283	16.1354	19.9714	19.5201	20.8845	14.8817	17.6179	20.9991	20.459	20.8261	15.6935	22.1826	20.5217		943667	2.09735e+06		612883	1.96762e+06	1.65736e+06		254637	3.18045e+06	1.48213e+06	1.49499e+06		5.1182e+06	1.88345e+06
Q96HC4	PDZ and LIM domain protein 5 OS=Homo sapiens OX=9606 GN=PDLIM5 PE=1 SV=5	PDLIM5	22.374	18.8817	19.2833	18.5108	18.363	18.477	17.0414	18.0518	19.9603	19.2133	19.1809	18.8476	19.4897	19.6384	18.9919	410284		1.34905e+06	406947	754509	2.28963e+06			3.09657e+06				1.36797e+06	3.29387e+06	1.5642e+06
P50991	T-complex protein 1 subunit delta OS=Homo sapiens OX=9606 GN=CCT4 PE=1 SV=4	CCT4	20.4765	18.4409	21.3393	15.8239	19.4558	19.1868	19.1259	18.4872	15.7739	20.5814	15.4331	15.0998	15.382	22.4827	19.4798	1.47936e+06	414339	1.85442e+06		532002	843282	730958	464746		3553305				7.8201e+06	493953
Q13347	Eukaryotic translation initiation factor 3 subunit I OS=Homo sapiens OX=9606 GN=EIF3I PE=1 SV=1	EIF3I	21.6355	21.7099	21.4134	18.7422	20.0285	18.6665	14.8179	21.4534	19.6835	22.6421	16.9574	16.6241	19.6785	21.6194	20.8769	1.14839e+06	1.38856e+06	6.63121e+06	536458	2.6877e+06	497901		1.26268e+06	487393	5.15361e+06			1.7508e+06	1.46007e+07	1.10166e+06
Q9BYF1	Angiotensin-converting enzyme 2 OS=Homo sapiens OX=9606 GN=ACE2 PE=1 SV=2	ACE2	19.6414	22.4829	18.6602	23.0935	21.7108	20.0159	22.0602	21.7351	21.7048	20.481	18.7754	22.0173	21.2575	20.033	22.4108	406635	3.347e+06	397313	4.42351e+06	3.48469e+06	2226385	2.74003e+06	2.16512e+06	3.47235e+06	1.62535e+06	337678	2.49818e+06	2.11306e+06	1.96416e+06	5.59802e+06
Q9Y6B6	GTP-binding protein SAR1b OS=Homo sapiens OX=9606 GN=SAR1B PE=1 SV=1	SAR1B	22.3241	22.2362	21.0881	22.1714	21.3764	22.3817	20.0321	21.5374	22.6587	21.5085	22.4304	23.2462	23.5124	22.7497	21.3415	4.08172e+06	4410229	3.05607e+06	3336784	3.95052e+06	5.13546e+06	1.05025e+06	2.95129e+06	3.01006e+06	5.17983e+06	6.64998e+06	9.15454e+06	1.44165e+07	1.84562e+07	1.19387e+06
P24534	Elongation factor 1-beta OS=Homo sapiens OX=9606 GN=EEF1B2 PE=1 SV=3	EEF1B2	20.5694	20.1023	22.285	15.7452	21.432	19.9477	21.7327	21.592	20.7888	20.077	20.8274	20.0221	20.626	23.6313	20.9246	3.3615e+06	2.79249e+06	3.7722e+06		2.21075e+06	635077	9486917	8518235	550313	5.33694e+06	6084096	2722633	1.04981e+06	1.83097e+07	597581
Q8WXI7	Mucin-16 OS=Homo sapiens OX=9606 GN=MUC16 PE=1 SV=3	MUC16	21.1956	21.1269	17.1908	16.786	16.6095	18.1198	19.2932	21.5385	20.9532	21.6715	18.2132	15.0312	23.8809	22.6312	20.1377	2.55385e+06	2.79642e+06				747689	860860	4040471	2.57791e+06	7.93329e+06	489075		4.87101e+06	4.4494e+06	1.4477e+06
Q9BUF5	Tubulin beta-6 chain OS=Homo sapiens OX=9606 GN=TUBB6 PE=1 SV=1	TUBB6	19.3196	19.81	20.3971	16.3317	20.1569	20.474	19.7205	19.9747	16.1313	20.4542	19.1438	14.2346	15.8898	22.2861	19.6091	1.20853e+06	1949700	678815		608307	1.60635e+06	2.01073e+06	2.37383e+06		5.92663e+06	1.61933e+06			4.79929e+06	421682
P63241	Eukaryotic translation initiation factor 5A-1 OS=Homo sapiens OX=9606 GN=EIF5A PE=1 SV=2	EIF5A	22.1213	22.7443	22.8511	22.1061	22.1187	22.5262	22.003	21.9369	21.6018	22.5557	22.1503	22.7606	21.0651	23.2739	22.3129	3.10545e+06	5.49207e+06	9.10269e+06	2.79862e+06	5.79917e+06	7.38674e+06	3605243	3.40905e+06	1.88269e+06	9.37314e+06	4.79561e+06	5.72532e+06	2.31973e+06	2.32932e+07	3.04613e+06
Q5D862	Filaggrin-2 OS=Homo sapiens OX=9606 GN=FLG2 PE=1 SV=1	FLG2	16.9397	16.2201	15.4717	14.7037	19.3473	15.6519	20.7452	15.3902	18.6137	16.5517	16.5192	16.186	19.9928	17.3401	16.4879			69046.4		1.07276e+06		1.0578e+06		267780				1.39323e+06	481250	60636.9
P07602	Prosaposin OS=Homo sapiens OX=9606 GN=PSAP PE=1 SV=2	PSAP	19.8319	16.1407	15.9411	19.8495	15.3598	17.6896	19.1657	17.2193	19.4782	20.0443	16.8218	21.1763	19.2078	21.8731	17.576	1.28767e+06	114477		415327		179837	1.02253e+06	262627	300534	3.33237e+06	241914	3.87024e+06	454019	6.25576e+06	79465.5
O15143	Actin-related protein 2/3 complex subunit 1B OS=Homo sapiens OX=9606 GN=ARPC1B PE=1 SV=3	ARPC1B	21.1606	17.1555	20.0173	15.6198	20.1844	18.6908	15.3152	21.205	18.9776	20.6148	20.7308	17.1214	20.2594	21.863	18.9452	585376		854489		1.01558e+06	2.10747e+06		753011	1.24368e+06	895587	657734		888185	5.86285e+06	1.20185e+06
P40429	60S ribosomal protein L13a OS=Homo sapiens OX=9606 GN=RPL13A PE=1 SV=2	RPL13A	17.7082	19.6584	23.0353	15.1967	18.3182	18.723	13.2596	20.5883	19.2486	21.9691	19.2652	15.0658	18.8979	21.3461	20.5279	222322	986502	9.28111e+06		373513	386628		2.04158e+06	269221	9.51927e+06	990041		463460	5.49381e+06	645827
P20339	Ras-related protein Rab-5A OS=Homo sapiens OX=9606 GN=RAB5A PE=1 SV=2	RAB5A	22.8116	23.4234	21.7862	24.1181	23.5348	23.6602	23.2384	23.5231	23.3437	23.3792	23.7703	23.5518	23.8184	24.1574	23.5502	7.62748e+06	1.3385e+07	3.13983e+06	8.14548e+06	1.11676e+07	1.47589e+07	1.29207e+07	1.55803e+07	5.73311e+06	2.52487e+07	2.24381e+07	1.50802e+07	1.12868e+07	3.10089e+07	6.53821e+06
Q86VP6	Cullin-associated NEDD8-dissociated protein 1 OS=Homo sapiens OX=9606 GN=CAND1 PE=1 SV=2	CAND1	18.1327	17.4131	15.951	15.5462	20.3621	17.914	15.5728	16.5832	13.7724	17.7447	17.7123	17.379	15.1043	21.6729	19.021					1.20883e+06	1.39735e+06								5.40804e+06	1.43898e+06
P16989	Y-box-binding protein 3 OS=Homo sapiens OX=9606 GN=YBX3 PE=1 SV=4	YBX3	16.4807	15.7611	22.1675	16.1514	15.9749	17.498	21.3753	14.9312	14.8192	17.7437	16.0603	18.4114	19.97	17.4857	19.5115			2.62398e+06			506940	2.25028e+06			321810		270899	502762	195159	978575
P41091	Eukaryotic translation initiation factor 2 subunit 3 OS=Homo sapiens OX=9606 GN=EIF2S3 PE=1 SV=3	EIF2S3	17.2463	16.5267	18.7522	15.2751	15.0985	14.7739	14.6864	15.6968	14.93	16.8583	16.8258	16.4926	14.8331	19.6301	18.0194			451511											1.58392e+06	322169
P09758	Tumor-associated calcium signal transducer 2 OS=Homo sapiens OX=9606 GN=TACSTD2 PE=1 SV=3	TACSTD2	22.5509	22.9989	20.8257	18.5676	22.8786	21.5655	14.0136	23.6867	23.4938	21.1391	20.6724	20.2756	22.3742	21.5306	20.004	3.78263e+06	5.9253e+06	2.29782e+06	247537	1.00924e+07	4.08365e+06		1.0368e+07	7.51827e+06	3.17514e+06	1.55696e+06	924842	5.90725e+06	7.15023e+06	661460
P22352	Glutathione peroxidase 3 OS=Homo sapiens OX=9606 GN=GPX3 PE=1 SV=2	GPX3	23.5669	24.2095	22.3957	25.9664	23.9757	24.4994	24.5864	24.0147	22.3583	23.5786	23.1787	24.3725	22.2798	23.9147	24.3092	38036080	6.81881e+07	3.45097e+06	2.11292e+07	1.0921e+07	1.24078e+07	9.71599e+07	6.47132e+07	1360679	8.56456e+07	4.39866e+07	78689376	2.79873e+06	1.88787e+07	5.19919e+06
Q86YZ3	Hornerin OS=Homo sapiens OX=9606 GN=HRNR PE=1 SV=2	HRNR	18.7186	18.4176	22.0349	16.4417	16.2651	15.7693	12.5244	17.2379	16.9696	19.6241	16.6141	16.2682	15.9998	16.721	16.084	745479	694877	1.95734e+06					333197	78981.8	3.11903e+06	262376	161441		93930.3	42249.5
Q8N307	Mucin-20 OS=Homo sapiens OX=9606 GN=MUC20 PE=1 SV=3	MUC20	21.0703	21.2423	22.1062	15.5635	22.1087	20.3499	23.0275	14.5308	22.3398	23.1369	15.6598	15.3266	22.1122	15.059	19.8035	1.90787e+06	2468444	3.78005e+06		4.00817e+06	1.84477e+06	9335473		3.54446e+06	1.78505e+07			3.33595e+06		603894
P61019	Ras-related protein Rab-2A OS=Homo sapiens OX=9606 GN=RAB2A PE=1 SV=1	RAB2A	20.5146	20.7345	20.766	16.1479	19.8258	20.5977	20.3184	21.2443	20.011	20.822	20.5977	20.1048	23.8098	22.7319	21.2143	1.79895e+06	2.40598e+06	995728		549298	2.36986e+06	1.97869e+06	3.72104e+06	763312	4972181	2.88422e+06	1.60277e+06	7.21638e+06	7.42525e+06	1.73712e+06
P00747	Plasminogen OS=Homo sapiens OX=9606 GN=PLG PE=1 SV=2	PLG	19.7224	19.0752	20.2148	19.8478	15.3043	22.0149	13.8337	23.2848	18.9786	21.1882	15.9732	18.988	19.5879	21.0583	18.0203	603202	442290	1.07891e+06	431097		6.86449e+06		8889332	404774	3.72148e+06		429144	614030	3.69569e+06	205887
Q8IYJ3	Synaptotagmin-like protein 1 OS=Homo sapiens OX=9606 GN=SYTL1 PE=1 SV=1	SYTL1	24.9606	15.8164	16.8974	16.4927	24.6037	18.1617	13.9761	14.9865	14.4227	19.4576	21.9598	15.7823	16.0507	15.9882	20.9187	20628286				1.18658e+07	1.05714e+06				1.01596e+06	3.90056e+06				3.41642e+06
Q14974	Importin subunit beta-1 OS=Homo sapiens OX=9606 GN=KPNB1 PE=1 SV=2	KPNB1	18.9873	17.6326	19.5018	15.6825	18.6305	17.9526	17.4187	18.2187	15.7418	18.7435	18.2597	18.6512	19.672	22.1136	20.0802	467252	209803	572348		331194	366518	198498	342116		881321	427062	438114	565977	6.67844e+06	765691
Q8IZP0	Abl interactor 1 OS=Homo sapiens OX=9606 GN=ABI1 PE=1 SV=4	ABI1	20.8452	16.6967	16.8105	16.4057	16.2292	13.4732	14.8564	15.8668	18.8421	17.0284	16.9959	16.6626	20.7037	15.9012	17.9667	646541								1.42029e+06				700921		765162
Q15435	Protein phosphatase 1 regulatory subunit 7 OS=Homo sapiens OX=9606 GN=PPP1R7 PE=1 SV=1	PPP1R7	17.9717	17.252	15.9454	15.5407	15.3641	13.7829	15.4118	16.4222	17.0441	17.5837	17.5512	17.218	15.0987	19.2742	18.9328									329541					1.02951e+06	1.20599e+06
Q9H2K8	Serine/threonine-protein kinase TAO3 OS=Homo sapiens OX=9606 GN=TAOK3 PE=1 SV=2	TAOK3	20.2418	20.5737	19.1802	20.687	21.1299	20.3261	22.0324	19.3918	15.3718	18.3007	22.2454	17.3012	15.462	19.2396	21.1327	1.00568e+06	1.45362e+06	392807	575206	1.60614e+06	2.45455e+06	4.38445e+06	695998		584961	6.10357e+06	155051		781352	2.05246e+06
Q14CN2	Calcium-activated chloride channel regulator 4 OS=Homo sapiens OX=9606 GN=CLCA4 PE=1 SV=2	CLCA4	21.0308	20.6605	21.7347	20.1692	15.6344	20.1003	18.677	20.8268	19.2672	21.2369	20.9846	22.003	22.1836	19.9678	20.8576	1.27247e+06	1.13042e+06	2.46139e+06	428511		2.68724e+06	313670	1.3779e+06	729672	3.27842e+06	1865118	2.95472e+06	2.9526e+06	1.38063e+06	2.17172e+06
P06312	Immunoglobulin kappa variable 4-1 OS=Homo sapiens OX=9606 GN=IGKV4-1 PE=1 SV=1	IGKV4-1	16.9985	19.0562	19.2758	13.7742	13.5977	16.5225	14.4386	22.397	23.4244	20.8315	16.5781	16.2448	21.4107	18.9824	15.5399		287017	1.83688e+06					3158749	4.11029e+06	1.91084e+06			7.09018e+06	2.86119e+06
P84095	Rho-related GTP-binding protein RhoG OS=Homo sapiens OX=9606 GN=RHOG PE=1 SV=1	RHOG	21.5752	23.2085	21.4498	21.802	22.3507	22.6201	22.3639	22.5972	21.687	22.0388	21.9099	21.1673	22.5223	21.8201	21.9071	5.46839e+06	1.94794e+07	1954940	1.28593e+06	3.86384e+06	5.40524e+06	1.19034e+07	1.38512e+07	1.36942e+06	1.68412e+07	1.04375e+07	4.87811e+06	3.61332e+06	4823755	1.57641e+06
P11586	C-1-tetrahydrofolate synthase, cytoplasmic OS=Homo sapiens OX=9606 GN=MTHFD1 PE=1 SV=3	MTHFD1	16.5549	15.8353	20.5218	14.1428	20.1222	20.7794	20.4381	20.969	16.7536	21.1775	19.5311	21.8529	22.1686	19.5686	20.8264			3.37446e+06		2.70777e+06	1.28966e+06	1116248	1.59647e+06		3.30319e+06	714993	2.79556e+06	9.28622e+06	3.32701e+06	636948
Q6UWP8	Suprabasin OS=Homo sapiens OX=9606 GN=SBSN PE=1 SV=2	SBSN	16.9398	16.2201	14.9899	14.5851	18.7871	16.4952	18.6567	15.3903	16.6907	16.5518	16.5193	16.186	19.3917	17.8938	14.7879			53676.3		789901	117429	248706		65045.9				997178	766928
P34896	Serine hydroxymethyltransferase, cytosolic OS=Homo sapiens OX=9606 GN=SHMT1 PE=1 SV=1	SHMT1	24.1854	20.6812	20.3093	15.9893	20.2951	19.2419	14.3736	15.384	17.8891	16.5455	21.6118	20.3764	19.571	23.3817	19.6703	9.15043e+06	926073	809813		848826	2.07687e+06			393345		2.32655e+06	772772	426628	1.30041e+07	1.33625e+06
Q86SQ4	Adhesion G-protein coupled receptor G6 OS=Homo sapiens OX=9606 GN=ADGRG6 PE=1 SV=3	ADGRG6	24.0843	24.1004	22.3006	17.8736	23.6511	21.9362	20.3057	24.1953	23.2232	22.5415	19.6739	19.2444	23.2261	21.6919	21.6588	6.32616e+06	7.34613e+06	7.66621e+06	183648	2.06933e+07	7.61406e+06	580877	8.52234e+06	8.98744e+06	4.84942e+06	450257	261450	1.27969e+07	9.59732e+06	3.00342e+06
P50570	Dynamin-2 OS=Homo sapiens OX=9606 GN=DNM2 PE=1 SV=2	DNM2	16.0731	23.307	22.4907	22.8813	24.356	23.0086	24.6977	21.6239	20.7475	23.3333	23.2114	24.3836	19.8568	22.132	23.5687		1.03779e+07	7504811	5.06952e+06	2.8943e+07	7.62106e+06	29860732	3510648	769083	2.05559e+07	1.28014e+07	2.25602e+07	1.06258e+06	1.11729e+07	5.37181e+06
Q9NRJ3	C-C motif chemokine 28 OS=Homo sapiens OX=9606 GN=CCL28 PE=1 SV=1	CCL28	17.2105	19.4937	16.0195	22.1477	21.7235	21.9755	20.2987	20.6077	19.2864	18.9409	20.9071	16.9058	20.3085	20.6314	16.2006	393688	2.20064e+06		1.93463e+06	2.96177e+06	1.96888e+06	4.21904e+06	5.17398e+06	147679	2.91785e+06	7.72579e+06	377258	922137	2.50539e+06
Q9Y624	Junctional adhesion molecule A OS=Homo sapiens OX=9606 GN=F11R PE=1 SV=1	F11R	19.6578	20.3114	16.7386	16.3339	21.6978	19.2642	19.6233	20.55	21.7639	19.1994	17.1485	19.4536	21.5888	20.7242	18.4593	1.07079e+06	1.93435e+06			1.7674e+06	992345	1.31742e+06	2.47915e+06	2.71489e+06	1.74068e+06	284656	1.10018e+06	1.36067e+06	1.62313e+06	271565
P62910	60S ribosomal protein L32 OS=Homo sapiens OX=9606 GN=RPL32 PE=1 SV=2	RPL32	24.1959	25.2555	25.7112	26.4079	26.0545	26.2451	26.0089	25.7781	26.0145	25.0998	25.617	25.5744	25.4014	23.6322	24.8327	13565823	3.24718e+07	1.35952e+08	1.13549e+08	182568880	4.55936e+07	6.00689e+07	5.06709e+07	1.87959e+07	5.66953e+07	5.49852e+07	41748184	9.63945e+07	6.14259e+07	8.18854e+06
P36955	Pigment epithelium-derived factor OS=Homo sapiens OX=9606 GN=SERPINF1 PE=1 SV=4	SERPINF1	16.5474	15.8278	15.1381	14.7333	14.5567	16.0146	13.9875	14.9979	16.1706	16.1594	16.127	15.7937	14.2914	21.2181	15.032														6.93165e+06
Q99653	Calcineurin B homologous protein 1 OS=Homo sapiens OX=9606 GN=CHP1 PE=1 SV=3	CHP1	22.2922	22.6075	21.1314	21.9643	21.6545	21.694	20.4665	21.1952	22.0123	20.9833	22.7359	21.9342	21.9275	21.6255	21.5231	2.60587e+06	3.72342e+06	2.37788e+06	2.18272e+06	3.617e+06	6.46902e+06	926358	1.51961e+06	3.90182e+06	2.34923e+06	5.36426e+06	2.4066e+06	3.62886e+06	6.39329e+06	2.74713e+06
Q9BUL8	Programmed cell death protein 10 OS=Homo sapiens OX=9606 GN=PDCD10 PE=1 SV=1	PDCD10	22.4796	20.8375	16.6722	21.5371	21.1078	20.618	19.8175	18.9003	19.5274	20.077	21.2886	20.5593	22.2449	20.2155	21.0267	2.68768e+06	988804		805965	1229483	6.82344e+06	535071	280478	1.54985e+06	1.13524e+06	1781661	840476	2.2451e+06	1.19462e+06	4.33045e+06
P63313	Thymosin beta-10 OS=Homo sapiens OX=9606 GN=TMSB10 PE=1 SV=2	TMSB10	22.0115	21.9221	22.4639	22.073	22.4455	22.2693	22.4086	22.0137	15.7526	21.8817	21.5616	16.3708	17.9437	19.0209	23.2099	1776444	1.91742e+06	9.61501e+06	3.77872e+06	10048493	7.24948e+06	2.9477e+06	2.21922e+06		3.62614e+06	1.96826e+06		368270	1687725	6.6518e+06
B5ME19	Eukaryotic translation initiation factor 3 subunit C-like protein OS=Homo sapiens OX=9606 GN=EIF3CL PE=1 SV=1	EIF3CL	20.3731	20.8651	22.1614	19.1468	19.2617	20.3312	21.7717	21.33	20.1935	15.2623	20.4074	20.5969	19.5765	20.1221	19.474	1.58545e+06	2.56047e+06	5.56859e+06	355061	789830	953277	5.26694e+06	3838689	419148		2.45718e+06	2191382	815670	2.58609e+06	251588
Q8IZP2	Putative protein FAM10A4 OS=Homo sapiens OX=9606 GN=ST13P4 PE=5 SV=1	ST13P4	22.1644	23.0153	22.9333	20.0582	21.626	21.6515	14.5597	23.3939	21.3155	22.7429	23.3332	23.4404	22.8287	22.3032	21.9594	1.98164e+06	4.10438e+06	9.764e+06	685770	4.1761e+06	6.41963e+06		5.79621e+06	2.46012e+06	6.60936e+06	6.74318e+06	5680050	7.98071e+06	1.20425e+07	3.79932e+06
O75915	PRA1 family protein 3 OS=Homo sapiens OX=9606 GN=ARL6IP5 PE=1 SV=1	ARL6IP5	20.4122	21.0894	22.7052	22.2246	20.9992	20.4095	14.6132	22.578	17.5169	20.8257	21.9202	22.5357	18.7149	20.6154	21.5061	566843	1.04085e+06	4.92393e+06	1.8185e+06	1.59755e+06	4.76827e+06		3.17267e+06	310607	1.68628e+06	2440024	2.92349e+06	272290	2208116	4.875e+06
P04196	Histidine-rich glycoprotein OS=Homo sapiens OX=9606 GN=HRG PE=1 SV=1	HRG	16.4709	15.7512	15.2911	14.8864	14.7098	15.9381	13.911	14.9214	16.0941	16.0829	16.0504	15.7172	14.4444	19.9936	14.9555														2.66786e+06
P01624	Immunoglobulin kappa variable 3-15 OS=Homo sapiens OX=9606 GN=IGKV3-15 PE=1 SV=2	IGKV3-15	21.0244	20.8865	22.0183	20.8424	20.7445	21.3763	22.9489	23.3865	25.1632	22.7888	21.8257	22.0531	24.1305	22.0051	21.2166	2.26365e+06	2.36251e+06	6528954	1.48911e+06	2.85808e+06	1.67131e+06	10827675	14516345	11159119	17176198	5.97038e+06	5466137	24808012	12349638	715301
Q15437	Protein transport protein Sec23B OS=Homo sapiens OX=9606 GN=SEC23B PE=1 SV=2	SEC23B	20.6284	18.1086	22.8368	15.8092	22.7137	18.3931	21.8295	21.7036	23.3518	19.951	19.9806	20.381	21.8677	23.1154	17.4106	1.1138e+07	2.23024e+06	5.28994e+06		5141637		32268552	29274226	1.0688e+06	1.55552e+07	10759494	11105455	2374898	1.22493e+07
P40227	T-complex protein 1 subunit zeta OS=Homo sapiens OX=9606 GN=CCT6A PE=1 SV=3	CCT6A	22.2146	19.6873	19.8759	14.996	18.3792	19.1566	14.3752	15.3857	15.5202	22.4178	19.8827	16.1815	19.7582	21.8206	20.4783	2.33168e+06	464480	1.19378e+06		447794	984572				5.99579e+06	700957		966974	8.77269e+06	1.17652e+06
P02656	Apolipoprotein C-III OS=Homo sapiens OX=9606 GN=APOC3 PE=1 SV=1	APOC3	20.7981	21.3016	16.8763	24.0454	23.0494	21.041	20.5144	20.4259	19.9992	20.4546	22.43	15.1837	20.2505	15.9671	19.7627	1.7443e+06	2839588		3.98071e+06	4099961	5.06212e+06	1.80556e+06	1.68104e+06	1.18939e+06	3.07036e+06	8.18185e+06		489136		997753
Q53EL6	Programmed cell death protein 4 OS=Homo sapiens OX=9606 GN=PDCD4 PE=1 SV=2	PDCD4	15.6223	16.5826	20.3313	15.1238	14.9473	17.2823	16.7575	16.2767	16.7052	19.4184	17.0297	14.8686	17.3364	20.2788	15.5665		134142	1.49814e+06			118116	166160	117868		1.86264e+06	241014		165161	2.75751e+06
P30046	D-dopachrome decarboxylase OS=Homo sapiens OX=9606 GN=DDT PE=1 SV=3	DDT	21.5443	21.807	20.948	21.319	22.4899	20.846	21.8966	21.2034	21.4111	21.1067	21.4117	21.4667	21.0166	22.0051	21.7381	2370074	3.26521e+06	1.7076e+06	1.13792e+06	5.26278e+06	2.88549e+06	3.81258e+06	2.3342e+06	2.06515e+06	3.90871e+06	3.2723e+06	2.6584e+06	1.57378e+06	6782122	2.56024e+06
P17931	Galectin-3 OS=Homo sapiens OX=9606 GN=LGALS3 PE=1 SV=5	LGALS3	15.94	22.7268	20.1895	20.9859	16.7911	20.7893	20.2641	20.9465	18.2429	19.4515	20.2968	15.1863	21.9014	20.2103	20.3483		7.61254e+06	378265	338536		6.0073e+06	1.51532e+06	2.40721e+06	497467	1529214	1.86185e+06		1.08906e+06	732563	2.11561e+06
P47914	60S ribosomal protein L29 OS=Homo sapiens OX=9606 GN=RPL29 PE=1 SV=2	RPL29	21.8779	22.5463	24.6257	20.8775	21.2451	22.634	22.2421	21.9737	21.8621	23.1045	23.0387	21.076	22.6818	23.6566	22.6652	3.47644e+06	6.34487e+06	2.61327e+07	1.00212e+06	2.65602e+06	7.15832e+06	5.63872e+06	4.63437e+06	2.02784e+06	1.81706e+07	1.17647e+07	2360263	5.96917e+06	25483824	3.49708e+06
P29373	Cellular retinoic acid-binding protein 2 OS=Homo sapiens OX=9606 GN=CRABP2 PE=1 SV=2	CRABP2	23.1813	23.0298	23.7176	22.0117	22.5788	23.0074	21.9722	23.2325	22.1415	23.6692	22.5598	22.3031	23.4703	23.2355	23.2277	8.18584e+06	8.46368e+06	1.13872e+07	1798658	5474149	1.18857e+07	4.46169e+06	1.05803e+07	3.15495e+06	25640648	8.05343e+06	5.27127e+06	8.43118e+06	1.55628e+07	6.62004e+06
P31949	Protein S100-A11 OS=Homo sapiens OX=9606 GN=S100A11 PE=1 SV=2	S100A11	23.1571	23.046	23.4708	22.2481	22.767	22.2285	21.9901	22.293	23.9145	23.2184	22.126	23.0482	22.8328	22.8996	21.6691	7481447	7954482	1.21937e+07	2.69236e+06	7.92431e+06	5.86654e+06	4.19832e+06	5.12681e+06	9.13097e+06	1.74347e+07	5540912	8.21122e+06	6.88647e+06	1.56666e+07	1.90322e+06
P42766	60S ribosomal protein L35 OS=Homo sapiens OX=9606 GN=RPL35 PE=1 SV=2	RPL35	23.1228	23.0273	24.1485	21.9208	22.4054	22.481	22.1392	23.3384	21.5318	24.3698	23.5482	15.518	24.0044	19.6682	22.8365	6.93104e+06	7.44973e+06	1.2779e+07	1.40586e+06	4.04065e+06	1.1243e+07	4.41687e+06	1.00394e+07	2.81681e+06	3.67434e+07	1.40879e+07		1.01633e+07	1.09289e+06	6.87722e+06
P01780	Immunoglobulin heavy variable 3-7 OS=Homo sapiens OX=9606 GN=IGHV3-7 PE=1 SV=2	IGHV3-7	18.4727	20.3981	20.8023	14.9092	19.9852	19.6502	22.2434	22.7832	23.5018	22.4693	15.0774	18.7707	22.4042	20.6107	19.7876	472009	2.05882e+06	2.40966e+06		1.44768e+06	481970	8.11811e+06	1.16826e+07	3.36565e+06	1.68275e+07		686822	6427792	4.0276e+06	253438
P20073	Annexin A7 OS=Homo sapiens OX=9606 GN=ANXA7 PE=1 SV=3	ANXA7	19.0584	18.3388	19.0299	14.8795	19.7903	17.242	16.4985	17.509	22.6144	18.6705	22.2678	18.3047	19.3911	19.048	17.4395			719984		1.29103e+06	1.04953e+06			2.10309e+07		840455		812761	1.39178e+06	575388
P35268	60S ribosomal protein L22 OS=Homo sapiens OX=9606 GN=RPL22 PE=1 SV=2	RPL22	23.1177	22.972	24.983	22.2473	21.5907	23.4263	22.5181	22.7972	21.9803	22.476	23.8115	23.0412	24.8617	23.115	23.6271	1.18569e+07	1.23084e+07	2.04049e+07	1.57867e+06	2.05717e+06	1.40833e+07	9.85992e+06	11843823	2.50035e+06	1.69747e+07	2.9027e+07	13309456	1.64875e+07	1.0671e+07	7.73841e+06
P08962	CD63 antigen OS=Homo sapiens OX=9606 GN=CD63 PE=1 SV=2	CD63	22.2748	23.5927	23.6851	23.4829	24.2605	24.1085	23.8865	23.7018	24.4086	23.262	24.7428	24.0777	24.2139	22.612	23.0619	2.50682e+06	7177040	2.04684e+07	9.16778e+06	3.22835e+07	2.41609e+07	9653993	8408016	1.43903e+07	11099086	20992646	1.03528e+07	2.59526e+07	1.85704e+07	5.59198e+06
Q96FZ7	Charged multivesicular body protein 6 OS=Homo sapiens OX=9606 GN=CHMP6 PE=1 SV=3	CHMP6	24.3954	21.7779	23.6886	23.1861	23.7614	23.7146	23.0127	24.2158	23.6213	23.7386	24.2376	24.3377	24.1483	22.903	23.6399	1.98142e+07	3.70784e+06	11086946	4032628	1.23428e+07	1.87237e+07	9575879	2.18231e+07	8.48998e+06	2.80712e+07	2.68822e+07	2.25338e+07	1.34002e+07	1.22772e+07	8.49928e+06
Q7Z4W1	L-xylulose reductase OS=Homo sapiens OX=9606 GN=DCXR PE=1 SV=2	DCXR	21.8924	22.0673	17.4292	17.0244	19.8662	17.4245	20.5154	17.4425	19.586	19.3388	19.6963	14.9616	16.5825	22.6642	19.6704	4344234	5.63146e+06			307682	519058	2.10767e+06	247941	1.12331e+06	1.65263e+06	1.43482e+06			3.85913e+06	1.17707e+06
O75821	Eukaryotic translation initiation factor 3 subunit G OS=Homo sapiens OX=9606 GN=EIF3G PE=1 SV=2	EIF3G	17.832	17.1124	21.5425	14.3576	17.1619	17.4585	15.2721	16.2825	15.2617	17.4441	17.4116	17.0783	18.2438	13.8532	16.4141			5.89916e+06		299774	362975							526880		84134.6
Q9H173	Nucleotide exchange factor SIL1 OS=Homo sapiens OX=9606 GN=SIL1 PE=1 SV=1	SIL1	23.8803	22.287	21.5145	23.1522	21.2893	21.8461	23.2705	15.6139	20.9215	22.0488	22.5511	21.7682	23.0434	21.1292	21.7819	6315136	2.40344e+06	4.96444e+06	7.96008e+06	4.49552e+06	5.57087e+06	5.21469e+06		1.41966e+06	3.96319e+06	3.80416e+06	1.72898e+06	1.25903e+07	7255526	2.54727e+06
Q96QK1	Vacuolar protein sorting-associated protein 35 OS=Homo sapiens OX=9606 GN=VPS35 PE=1 SV=2	VPS35	16.4514	21.7805	21.3053	15.3093	21.1609	20.0081	13.8915	22.4597	19.9212	21.6351	22.2165	21.8332	20.4229	21.2524	20.3383		2.77137e+06	2.58764e+06		2.47815e+06	1.57854e+06	12829.5	4.82033e+06	718959	4.87346e+06	4.9415e+06	2.96278e+06	1.23368e+06	4.76181e+06	948760
P21980	Protein-glutamine gamma-glutamyltransferase 2 OS=Homo sapiens OX=9606 GN=TGM2 PE=1 SV=2	TGM2	19.9906	21.8095	22.2446	15.6805	15.504	16.8573	13.8869	14.8973	19.5227	18.7457	16.0264	19.2262	20.5935	19.4711	19.0188	700150	2.83677e+06	3.83629e+06			229155			703256	659836		487860	1.07348e+06	1.07107e+06	490128
Q9Y285	Phenylalanine--tRNA ligase alpha subunit OS=Homo sapiens OX=9606 GN=FARSA PE=1 SV=3	FARSA	17.8882	18.6123	19.1462	15.0832	17.2612	15.6233	18.9628	19.0461	15.7794	18.2412	16.1683	15.835	19.2294	20.3837	19.3473	147765	280312	677695		194211		392186	411280		421520			630952	3.05027e+06	448855
P31944	Caspase-14 OS=Homo sapiens OX=9606 GN=CASP14 PE=1 SV=2	CASP14	17	16.2804	16.8624	14.2872	16.8319	18.2924	21.31	15.4505	19.4486	20.8614	16.5796	16.2463	20.2405	19.6381	15.0255			241635		250427	346131	1.50059e+06		373165	1.94892e+06			2.20795e+06	3.15879e+06
P60228	Eukaryotic translation initiation factor 3 subunit E OS=Homo sapiens OX=9606 GN=EIF3E PE=1 SV=1	EIF3E	16.2797	15.5601	21.2105	14.3372	14.1606	18.5541	13.7198	14.7302	16.8345	20.5445	18.2779	15.526	17.344	20.0777	15.6958			4753429			260750				2.57765e+06	362994		286421	4.13815e+06
P61106	Ras-related protein Rab-14 OS=Homo sapiens OX=9606 GN=RAB14 PE=1 SV=4	RAB14	22.5467	22.8089	22.3168	21.3403	22.9466	22.8447	23.5735	22.4419	22.5938	22.5521	22.9443	22.8017	23.8048	23.4911	23.2643	8.50542e+06	1.17139e+07	3.64002e+06	953203	5.96169e+06	7.79911e+06	2.18379e+07	9.86651e+06	3.17052e+06	1.9068e+07	1.69575e+07	1.20135e+07	8.97318e+06	1.5681e+07	4.9872e+06
Q9Y653	Adhesion G-protein coupled receptor G1 OS=Homo sapiens OX=9606 GN=ADGRG1 PE=1 SV=2	ADGRG1	14.9164	14.1968	16.536	16.1312	15.9547	16.2476	16.7373	13.3669	16.4037	14.5285	17.5287	19.9336	15.6893	15.6267	15.2651							267276				555590	2.30116e+06
P15374	Ubiquitin carboxyl-terminal hydrolase isozyme L3 OS=Homo sapiens OX=9606 GN=UCHL3 PE=1 SV=1	UCHL3	24.5489	21.0901	18.1186	19.0932	19.8869	20.1388	15.4569	16.4674	17.9878	17.6289	17.5964	17.2631	18.55	20.346	18.6007	5555908	580260	553876	560858	1.99711e+06	2.62468e+06			285857				656428	4.95118e+06	432069
P06753	Tropomyosin alpha-3 chain OS=Homo sapiens OX=9606 GN=TPM3 PE=1 SV=2	TPM3	24.9884	18.5764	21.679	14.8582	20.9605	20.2005	16.7361	25.205	20.3313	24.5273	18.8756	18.5423	21.8114	23.0112	21.4709	3.10444e+06		4.58352e+06		2.94857e+06	9.47793e+06		4.49972e+06	5.01966e+06	5.03676e+06			4.41548e+06	22030333	10930063
Q9P289	Serine/threonine-protein kinase 26 OS=Homo sapiens OX=9606 GN=STK26 PE=1 SV=2	STK26	20.514	16.2963	19.0065	15.3654	15.1889	18.0744	14.456	21.9695	15.07	16.6279	20.9084	22.6751	21.0378	20.475	21.3204	678333		505838			635304		2.32063e+06			1.34945e+06	3.59104e+06	1.81723e+06	2.67213e+06	2.88143e+06
Q8NBJ7	Inactive C-alpha-formylglycine-generating enzyme 2 OS=Homo sapiens OX=9606 GN=SUMF2 PE=1 SV=2	SUMF2	19.7589	20.4672	20.9682	22.745	21.0463	21.7687	21.2764	21.4759	19.7706	20.8235	20.9458	21.9809	19.2343	18.9381	21.1553	657078	1.23283e+06	2.93702e+06	5.18621e+06	3.28184e+06	3.37486e+06	2.37049e+06	2.6944e+06	408655	3.06938e+06	2.26396e+06	3.62825e+06	775981	1.37268e+06	1.0546e+06
Q96D31	Calcium release-activated calcium channel protein 1 OS=Homo sapiens OX=9606 GN=ORAI1 PE=1 SV=2	ORAI1	20.3274	22.323	21.1656	22.8511	21.1232	20.7803	17.8372	20.6658	20.5705	19.5087	20.5591	21.1534	20.811	15.0962	19.3381	915102	4.19055e+06	1.91935e+06	3.18121e+06	1.97276e+06	3.17797e+06	205239	1.44323e+06	1.32918e+06	1.15876e+06	1.62638e+06	1.92015e+06	1.31924e+06		559137
P01008	Antithrombin-III OS=Homo sapiens OX=9606 GN=SERPINC1 PE=1 SV=1	SERPINC1	16.5815	15.8619	15.0698	14.665	14.4885	16.0487	14.0216	15.032	16.2048	16.1936	16.1611	15.8278	14.2231	21.764	15.0661														1.06105e+07
P26992	Ciliary neurotrophic factor receptor subunit alpha OS=Homo sapiens OX=9606 GN=CNTFR PE=1 SV=2	CNTFR	18.0499	20.8789	21.1803	15.4015	15.225	15.3503	13.9835	19.5485	15.5064	16.1555	16.123	18.6802	18.1012	14.897	19.2114	170565	1.39183e+06	2.22594e+06					601203				312494	231493		493605
Q9Y6G9	Cytoplasmic dynein 1 light intermediate chain 1 OS=Homo sapiens OX=9606 GN=DYNC1LI1 PE=1 SV=3	DYNC1LI1	16.4926	15.773	20.5321	14.5328	14.3562	16.2699	13.9327	14.9432	16.4259	18.585	16.0722	15.7389	18.2202	14.0283	15.2873			2.59365e+06							571809			459067
P63173	60S ribosomal protein L38 OS=Homo sapiens OX=9606 GN=RPL38 PE=1 SV=2	RPL38	20.0704	20.9018	24.5724	16.4256	21.9481	21.3698	18.7986	19.9827	18.3303	21.4599	20.777	19.6155	23.2992	15.9212	21.0736	1.20661e+06	2.4656e+06	1.14913e+07		1.97269e+06	5.37671e+06	629680	1.41636e+06	316315	7.0604e+06	2.98022e+06	1.04192e+06	4.17835e+06		2.0934e+06
P37802	Transgelin-2 OS=Homo sapiens OX=9606 GN=TAGLN2 PE=1 SV=3	TAGLN2	21.2105	19.9888	19.687	16.3997	16.2232	17.7614	14.7401	20.2482	17.9862	20.2419	16.8796	16.5463	20.0886	21.7483	18.8804	902760	444506	395830			1.27545e+06		577947	720991	1.03037e+06			459520	3153591	1.32437e+06
Q14118	Dystroglycan OS=Homo sapiens OX=9606 GN=DAG1 PE=1 SV=2	DAG1	16.516	15.7963	15.2009	14.7962	14.6196	15.9831	13.956	14.9665	16.1392	16.128	16.0955	15.7622	14.3543	20.715	15.0006														4682345
O94875	Sorbin and SH3 domain-containing protein 2 OS=Homo sapiens OX=9606 GN=SORBS2 PE=1 SV=3	SORBS2	18.7778	15.7128	16.4811	16.0764	15.8998	14.7865	13.8725	14.8829	20.5678	16.0445	16.012	15.6787	15.6344	15.5719	13.8039	305100								1.89034e+06
P62244	40S ribosomal protein S15a OS=Homo sapiens OX=9606 GN=RPS15A PE=1 SV=2	RPS15A	24.677	22.1985	23.3392	20.645	20.0769	21.4447	13.3257	23.1758	20.6967	23.4886	22.8464	20.6594	22.9489	23.1377	22.7802	2.66e+07	5.4809e+06	8.07983e+06	643319	891364	3786101		1.17213e+07	1.09049e+06	2.60686e+07	1.13184e+07	1.94388e+06	5.41788e+06	1.34133e+07	4.56789e+06
P23526	Adenosylhomocysteinase OS=Homo sapiens OX=9606 GN=AHCY PE=1 SV=4	AHCY	17.5756	16.856	15.8348	15.4301	19.1444	17.8196	15.0157	16.0261	14.4457	21.6867	17.1552	16.8219	14.9881	23.3869	18.4401					563321	820759				2.31714e+06				19229753	603287
O95336	6-phosphogluconolactonase OS=Homo sapiens OX=9606 GN=PGLS PE=1 SV=2	PGLS	21.5574	17.559	15.1662	14.7614	18.6343	17.858	15.7187	16.7292	17.3759	17.8907	17.8582	17.5249	18.8326	20.3411	18.3062	582661				628779	863258			298951				598958	3.70142e+06	563064
P17987	T-complex protein 1 subunit alpha OS=Homo sapiens OX=9606 GN=TCP1 PE=1 SV=1	TCP1	20.7325	19.9885	21.7132	19.6663	20.3486	19.5285	19.3225	20.6406	20.6525	21.8292	20.6629	20.9891	19.4429	22.7243	21.1835	1811515	1.24203e+06	3.06437e+06	382153	1259690	817256	858984	2.12025e+06	861597	8653054	2612668	2.56142e+06	558253	1.17896e+07	1230421
P22079	Lactoperoxidase OS=Homo sapiens OX=9606 GN=LPO PE=1 SV=2	LPO	17.752	17.8492	17.3372	22.1913	18.3466	15.49	15.1921	16.2025	15.646	17.3641	17.3316	16.9983	13.6113	13.5488	20.1994		73748.1	394913	5.8855e+06	841525										888739
P48637	Glutathione synthetase OS=Homo sapiens OX=9606 GN=GSS PE=1 SV=1	GSS	22.7071	19.5614	21.3302	16.4839	19.9233	18.4889	14.5772	21.4663	18.1711	22.1785	20.1693	16.3834	21.0911	20.5026	20.1621	2.85204e+06	370053	1.16633e+06		465568	1.99962e+06		1.50537e+06	775999	4.4158e+06	743347		868470	1254500	3.04867e+06
Q9BWD1	Acetyl-CoA acetyltransferase, cytosolic OS=Homo sapiens OX=9606 GN=ACAT2 PE=1 SV=2	ACAT2	22.7911	20.5588	20.2852	19.9027	20.2344	19.0462	20.8666	15.46	18.997	16.6215	20.6969	20.8503	19.0528	19.0271	20.4108	3.30274e+06	807116	1.25139e+06	494657	1278813	1.21651e+06	1.09631e+06		568755		1.17063e+06	1.0182e+06	468086	998749	1.4976e+06
P59665	Neutrophil defensin 1 OS=Homo sapiens OX=9606 GN=DEFA1 PE=1 SV=1	DEFA1	20.5929	26.8428	19.9618	25.373	20.61	24.2421	20.5126	22.2386	26.0895	23.2909	20.0558	23.4328	22.9335	26.0462	21.0658	7.06832e+06	6.17733e+08	1.23326e+06	2.70435e+07	2.04594e+06	3.68158e+06	8424582	2.75873e+07	6.4087e+06	1.0244e+08	7.37283e+06	5.98992e+07	8502259	1.59745e+08	194710
Q6W4X9	Mucin-6 OS=Homo sapiens OX=9606 GN=MUC6 PE=1 SV=3	MUC6	23.1818	24.841	25.1081	26.5079	25.5635	25.614	25.2519	24.175	23.6254	24.6503	24.9215	26.149	22.3393	23.7159	24.4206	43412532	1.57449e+08	20151384	27399950	2.92464e+07	20231243	2.29714e+08	1.07793e+08	2.46612e+06	268313248	2.19426e+08	4.01819e+08	2.59843e+06	14655773	4.22945e+06
P58107	Epiplakin OS=Homo sapiens OX=9606 GN=EPPK1 PE=1 SV=3	EPPK1	20.6986	20.1329	23.3185	16.0831	19.2848	19.3562	19.7132	19.3586	19.6197	20.5279	20.2211	19.5438	18.3189	22.4693	20.3438	2.24575e+06	1.74239e+06	6.10927e+06		394844	872108	1429282	1.10657e+06	506402	4.45622e+06	2.44109e+06	1.19382e+06	167837	6.47351e+06	826711
O60506	Heterogeneous nuclear ribonucleoprotein Q OS=Homo sapiens OX=9606 GN=SYNCRIP PE=1 SV=2	SYNCRIP	16.3104	19.4447	20.9638	15.1024	20.327	20.1503	13.7505	20.239	18.6322	19.2831	21.5667	22.1421	19.8254	19.1094	19.5356		605334	2.35719e+06		1604722	1.36877e+06		1.14032e+06	231183	1.05258e+06	3.47278e+06	4.04702e+06	941046	1.24442e+06	427380
Q9NR31	GTP-binding protein SAR1a OS=Homo sapiens OX=9606 GN=SAR1A PE=1 SV=1	SAR1A	22.7128	22.0563	20.2424	21.0127	20.4798	21.7326	22.2351	19.5137	22.3017	21.79	20.5748	21.9106	23.2667	23.6243	21.3424	5.16233e+06	3.76092e+06	1348811	1.18547e+06	1.68311e+06	4.27374e+06	4.6714e+06	701192	3.06701e+06	6081958	1775119	3.50403e+06	9.64422e+06	2.68409e+07	1.559e+06
P09972	Fructose-bisphosphate aldolase C OS=Homo sapiens OX=9606 GN=ALDOC PE=1 SV=2	ALDOC	21.9049	21.5244	20.7758	21.3735	21.4404	20.7673	21.2763	20.6711	20.3888	21.0672	21.5871	21.5783	21.0768	21.4653	22.3504	2.99396e+06	2.64094e+06	1.61579e+06	1.25997e+06	2.71103e+06	2.60488e+06	2.44019e+06	1.58788e+06	969280	3.74157e+06	3635414	2.82566e+06	1.74949e+06	4974361	3.73113e+06
Q03167	Transforming growth factor beta receptor type 3 OS=Homo sapiens OX=9606 GN=TGFBR3 PE=1 SV=3	TGFBR3	16.4897	15.7701	15.2535	14.8487	14.6722	15.9569	13.9298	14.9402	16.1129	16.1017	16.0693	15.736	14.4068	20.2948	14.9743														3.37416e+06
P62266	40S ribosomal protein S23 OS=Homo sapiens OX=9606 GN=RPS23 PE=1 SV=3	RPS23	20.2544	20.857	23.2252	18.0738	19.762	20.7856	19.0525	21.5686	19.7329	22.355	20.0497	18.8199	22.6421	20.0635	21.1725	1.69676e+06	2.95874e+06	7.1126e+06	103121	682633	1.8398e+06	929423	5.26295e+06	429015	1.62537e+07	2.22842e+06	743001	4172463	1.51716e+06	1.15005e+06
P01011	Alpha-1-antichymotrypsin OS=Homo sapiens OX=9606 GN=SERPINA3 PE=1 SV=2	SERPINA3	16.4384	15.7188	15.7611	15.3564	15.1798	15.5005	13.8785	14.8889	21.9433	16.0505	16.018	25.0172	14.9144	24.4483	14.5179									2.99009e+06			2.71696e+07		42233774
P10586	Receptor-type tyrosine-protein phosphatase F OS=Homo sapiens OX=9606 GN=PTPRF PE=1 SV=2	PTPRF	26.6369	17.8583	18.5521	21.3307	20.9763	19.9458	16.018	24.2673	20.5147	18.19	18.1575	25.1083	19.8352	20.742	21.3376	1.60103e+07		1.40899e+06	4.98198e+06	8.00503e+06	1.79832e+06		3.86427e+06	1.29045e+06			6.56811e+06	3.01353e+06	1.2272e+07	2.25608e+06
Q9P0L0	Vesicle-associated membrane protein-associated protein A OS=Homo sapiens OX=9606 GN=VAPA PE=1 SV=3	VAPA	21.407	21.1616	20.1337	19.4047	19.9393	18.5969	15.2718	21.8102	17.7547	19.0438	17.4113	17.078	19.8221	14.3491	19.3845	715618	693238	1.57551e+06	489806	1.45746e+06	1.12662e+06		1.18043e+06	303987	310657			1115648		929714
Q969X1	Protein lifeguard 3 OS=Homo sapiens OX=9606 GN=TMBIM1 PE=1 SV=2	TMBIM1	23.4509	22.7127	22.5226	23.2617	23.2288	22.8137	22.9888	22.9074	24.5035	23.3075	22.715	24.0112	23.8539	22.7612	22.5575	1.22589e+07	8439512	5.34089e+06	4.59373e+06	9.22339e+06	7.79116e+06	1.12141e+07	1.04914e+07	1.21584e+07	24789761	11140521	21396025	1.18105e+07	1.20283e+07	3.1187e+06
O15162	Phospholipid scramblase 1 OS=Homo sapiens OX=9606 GN=PLSCR1 PE=1 SV=1	PLSCR1	19.2623	19.6759	18.1442	17.7395	17.5629	18.647	11.5757	18.4815	22.0922	20.4498	17.1094	13.3819	17.2975	17.235	14.4376	2.09749e+06	3.20826e+06				665202		1.52287e+06	3.5047e+06	1.06702e+07	713819
P55209	Nucleosome assembly protein 1-like 1 OS=Homo sapiens OX=9606 GN=NAP1L1 PE=1 SV=1	NAP1L1	16.4334	15.7138	15.366	14.9612	14.7847	15.9006	13.8735	14.884	16.0567	16.0455	16.013	15.6797	14.5193	19.3948	14.9181														1.67258e+06
Q14247	Src substrate cortactin OS=Homo sapiens OX=9606 GN=CTTN PE=1 SV=2	CTTN	21.555	19.3158	20.7624	15.404	19.7149	19.2636	14.8662	20.7728	19.2666	22.9078	20.5077	16.6724	19.9466	20.6431	19.7709	1.05034e+06	255473	1.66334e+06		851832	1.97732e+06		761863	958443	5.9917e+06	769197		830445	2.92326e+06	1.34365e+06
Q8NFJ5	Retinoic acid-induced protein 3 OS=Homo sapiens OX=9606 GN=GPRC5A PE=1 SV=2	GPRC5A	17.8143	20.4642	16.6097	16.2049	16.0284	14.976	13.5544	16.9662	21.7893	17.3461	19.3078	15.3606	18.6083	19.8421	17.3754	195065	1.4059e+06						135160	3.86543e+06	314920	831254		188503	962967	179213
Q5JU69	Torsin-2A OS=Homo sapiens OX=9606 GN=TOR2A PE=2 SV=1	TOR2A	18.8431	19.7213	19.3505	20.3029	20.2266	20.575	19.9041	19.5774	18.7105	19.6552	18.3734	16.2487	17.3035	16.6613	19.1176	215028	453890	1251841	1.24821e+06	2.43205e+06	1.82687e+06	565347	446227	242689	843218	235009		266220	370521	318057
Q12792	Twinfilin-1 OS=Homo sapiens OX=9606 GN=TWF1 PE=1 SV=3	TWF1	20.6285	16.9345	16.7707	16.366	20.1899	17.67	15.0943	16.1047	17.5197	17.2662	17.2337	21.5828	15.9241	21.4373	17.769	471829				607789	1.49476e+06			651558			1.08209e+06		2.60221e+06	765400
Q13501	Sequestosome-1 OS=Homo sapiens OX=9606 GN=SQSTM1 PE=1 SV=1	SQSTM1	14.8269	18.5894	20.1671	16.1372	15.9606	19.8756	18.1569	17.5939	16.4873	18.1318	18.2784	17.6681	19.8647	15.6327	17.0561		935655	662320			828999	760748	509750		1.32514e+06	994036	509228	472009		56147.1
Q9HB40	Retinoid-inducible serine carboxypeptidase OS=Homo sapiens OX=9606 GN=SCPEP1 PE=1 SV=1	SCPEP1	18.9509	20.2569	15.8809	18.6444	15.2996	18.7167	12.7763	21.399	22.4794	21.778	14.9158	19.8532	19.6492	24.0083	15.5004	735410	2.08819e+06		187822		334211		5.00589e+06	2.19439e+06	1.16563e+07		1.62695e+06	642764	2.86525e+07
P84098	60S ribosomal protein L19 OS=Homo sapiens OX=9606 GN=RPL19 PE=1 SV=1	RPL19	20.7282	20.8385	24.6879	16.0471	21.2078	20.7627	20.3683	20.3467	21.1236	22.7453	20.8137	20.2927	22.627	19.6535	20.9176	2.49611e+06	3.09418e+06	1.61839e+07		1.53512e+06	2.07072e+06	2.45094e+06	2.39016e+06	1.28631e+06	2.25658e+07	4.00858e+06	2.18465e+06	3.40868e+06	942653	1102168
Q9HAS3	Solute carrier family 28 member 3 OS=Homo sapiens OX=9606 GN=SLC28A3 PE=1 SV=1	SLC28A3	15.1128	18.3855	16.3401	15.9353	15.7588	16.2472	12.5529	19.5425	22.6997	19.1239	17.6019	19.038	21.4171	20.1243	15.2646		666305						1613952	3.01018e+06	2.16204e+06	510150	1079530	1.59236e+06	1.41172e+06
P53621	Coatomer subunit alpha OS=Homo sapiens OX=9606 GN=COPA PE=1 SV=2	COPA	23.6679	19.4836	16.4133	16.0085	20.1438	18.011	13.165	21.1056	19.2864	20.7235	19.5698	14.9712	19.2662	22.2524	19.4188	1.4773e+07	933122			754171	388035		3120031	454391	4.28664e+06	1305629		340798	5.86546e+06	492240
O75569	Interferon-inducible double-stranded RNA-dependent protein kinase activator A OS=Homo sapiens OX=9606 GN=PRKRA PE=1 SV=1	PRKRA	16.4404	15.7208	20.4158	14.9472	14.7707	15.9076	13.8805	14.8909	16.0637	16.0525	16.02	15.6867	14.5053	14.4427	14.925			1.79536e+06
Q99832	T-complex protein 1 subunit eta OS=Homo sapiens OX=9606 GN=CCT7 PE=1 SV=2	CCT7	23.3843	18.659	19.9187	17.3063	17.5557	19.2246	17.0511	18.5634	18.2132	19.8555	18.99	19.5643	17.2026	21.7315	20.5902	14639468	635540	1.16685e+06	98320.4	240085	389768	228805	646110	93525.4	2.83289e+06	1.05366e+06	1.22685e+06	156062	7.82519e+06	480148
P04271	Protein S100-B OS=Homo sapiens OX=9606 GN=S100B PE=1 SV=2	S100B	17.2295	16.5098	18.0507	14.4021	14.2256	15.6637	14.6695	15.68	15.8198	16.8415	16.809	16.4757	13.9602	17.636	14.6811			508458											728129
Q14203	Dynactin subunit 1 OS=Homo sapiens OX=9606 GN=DCTN1 PE=1 SV=3	DCTN1	20.273	15.5668	21.7864	15.1866	18.7203	19.0594	21.0417	18.9015	17.3672	20.15	15.8659	19.9763	19.387	20.1805	19.7824	951706		3.93254e+06		497024	670000	2.04314e+06	458804	100288	1.95194e+06		917073	655078	2.46629e+06	528718
P52943	Cysteine-rich protein 2 OS=Homo sapiens OX=9606 GN=CRIP2 PE=1 SV=1	CRIP2	20.3371	20.7584	15.5418	23.3869	22.9242	23.4493	22.9243	22.4864	17.1528	21.2233	21.4888	21.4128	21.9132	22.5031	22.7554	2.16974e+06	3336578		6.36022e+06	9480004	6223130	16429917	12006576		8957185	7.29642e+06	5413038	3.90555e+06	12768592	1.8392e+06
Q9BXJ1	Complement C1q tumor necrosis factor-related protein 1 OS=Homo sapiens OX=9606 GN=C1QTNF1 PE=1 SV=1	C1QTNF1	16.2916	20.9981	20.5826	21.5737	20.9232	21.191	21.4387	20.4666	19.5065	20.5797	20.9353	21.1196	19.1998	18.797	20.315		1.80001e+06	2.58816e+06	2650840	3468936	1.94371e+06	2.68069e+06	1.3527e+06	292523	2.61952e+06	2271237	2.01823e+06	872240	1.43299e+06	506336
Q09666	Neuroblast differentiation-associated protein AHNAK OS=Homo sapiens OX=9606 GN=AHNAK PE=1 SV=2	AHNAK	21.4899	15.4536	16.5933	16.1886	16.012	14.9335	13.6133	14.6237	20.5755	15.7852	15.7528	15.4195	15.7466	15.6841	13.9509	2392738								1.71638e+06
O15372	Eukaryotic translation initiation factor 3 subunit H OS=Homo sapiens OX=9606 GN=EIF3H PE=1 SV=1	EIF3H	15.7389	15.0193	21.035	15.5401	15.3635	16.0163	13.179	14.1894	16.1724	18.5377	17.6591	16.6576	15.0981	15.0356	15.0337	60035.7		1.82841e+06							933090	343915	134331		54558.7
O75674	TOM1-like protein 1 OS=Homo sapiens OX=9606 GN=TOM1L1 PE=1 SV=2	TOM1L1	17.2659	16.5463	17.0214	16.6167	16.4401	13.4127	14.706	15.7164	16.8912	16.8779	16.8454	16.5122	16.1747	16.1122	17.867									383108						744678
P40763	Signal transducer and activator of transcription 3 OS=Homo sapiens OX=9606 GN=STAT3 PE=1 SV=2	STAT3	17.0275	16.3078	18.5545	16.5446	18.0886	17.7668	18.4974	15.478	15.6615	16.6395	19.1888	16.2738	14.3205	17.352	16.5515			561661	71860.6	430441	340668	209559				406469			465885	70144.7
P51153	Ras-related protein Rab-13 OS=Homo sapiens OX=9606 GN=RAB13 PE=1 SV=1	RAB13	23.1334	23.4591	23.0562	24.26	23.287	23.491	23.4773	23.5831	23.5363	23.7284	23.57	23.642	24.105	22.9022	23.7944	9089006	1.30813e+07	7.99905e+06	9.49475e+06	9.93619e+06	1.30333e+07	1.45361e+07	1.54846e+07	6.50531e+06	3.0664e+07	1.86176e+07	1.53051e+07	1.45439e+07	1.37234e+07	7.68883e+06
Q13126	S-methyl-5'-thioadenosine phosphorylase OS=Homo sapiens OX=9606 GN=MTAP PE=1 SV=2	MTAP	16.4496	15.73	16.7309	16.3261	16.1496	16.7569	18.0875	18.2176	14.6756	16.0616	16.0292	15.6959	18.3663	15.8216	18.0034						335042	235439	255057					146562		380050
Q7RTS7	Keratin, type II cytoskeletal 74 OS=Homo sapiens OX=9606 GN=KRT74 PE=1 SV=2	KRT74	23.9611	24.0875	24.0569	24.3993	24.582	24.1895	25.1471	22.1958	22.8501	23.5398	22.8623	23.2955	22.3325	21.8991	23.439	2.2936e+07	2.87488e+07	1.75435e+07	1.14621e+07	2.67235e+07	1.35714e+07	6.57545e+07	8415918	2.59445e+06	3.82541e+07	1.62071e+07	1.7114e+07	4.66616e+06	7.50538e+06	3.85673e+06
Q9UHD0	Interleukin-19 OS=Homo sapiens OX=9606 GN=IL19 PE=1 SV=2	IL19	16.576	15.8564	15.0808	22.1809	14.4995	16.0432	14.0161	15.0266	16.1993	16.1881	16.1556	15.8223	14.2341	14.1715	15.0607				3.79482e+06
P00738	Haptoglobin OS=Homo sapiens OX=9606 GN=HP PE=1 SV=1	HP	22.612	22.1229	20.6973	19.8783	21.3853	22.2783	14.8993	23.7738	23.1995	21.9835	21.7294	16.7055	21.0429	19.9886	18.7242	2.13575e+06	1.74737e+06	3.69697e+06	1.07982e+06	6.30415e+06	7.03223e+06		5.96055e+06	6.44185e+06	3.08562e+06	1753201		4.12846e+06	4.31801e+06	286223
Q9NZB2	Constitutive coactivator of PPAR-gamma-like protein 1 OS=Homo sapiens OX=9606 GN=FAM120A PE=1 SV=2	FAM120A	20.2654	20.1049	21.8453	23.119	21.984	22.3631	21.7827	19.9827	17	19.9556	21.903	22.6533	15.0579	22.0862	22.0831	2.38816e+06	2.45367e+06	3.29684e+06	4.10769e+06	3.84209e+06	3.25861e+06	8614331	2.44882e+06		4.30315e+06	11246505	14794757		7.43707e+06	1.28306e+06
K7EJ46	Small integral membrane protein 22 OS=Homo sapiens OX=9606 GN=SMIM22 PE=1 SV=2	SMIM22	19.3183	20.1177	21.952	24.7902	21.5736	21.9039	21.1731	20.5477	19.4214	20.3049	20.7169	22.1752	19.7881	20.4017	20.8699	859251	1717213	3.23035e+06	11904169	2630593	3.75495e+06	3.91633e+06	2.51297e+06	324993	3.80281e+06	3.42869e+06	7367564	633526	2.10549e+06	876674
Q16348	Solute carrier family 15 member 2 OS=Homo sapiens OX=9606 GN=SLC15A2 PE=1 SV=2	SLC15A2	23.3548	21.8267	22.2779	23.2559	23.4823	22.8135	22.7508	22.6758	22.7062	22.8001	22.6843	23.378	22.7896	21.4478	22.6206	1.05368e+07	4.19558e+06	4.9187e+06	4.99242e+06	1.19976e+07	7.77054e+06	8.73594e+06	8.20954e+06	3.48949e+06	1.60215e+07	1.00197e+07	1.26735e+07	6.16301e+06	5.28145e+06	3.25013e+06
P21333	Filamin-A OS=Homo sapiens OX=9606 GN=FLNA PE=1 SV=4	FLNA	20.3654	17.2162	16.6939	15.7383	16.31	17.6164	15.3759	16.3864	18.4551	18.4224	17.5154	19.9307	17.03	21.6912	17.4757	323425		78634.1		63789.4	1.13311e+06			980307	187874		283225	87240.4	4.79449e+06	491381
Q9UJ68	Mitochondrial peptide methionine sulfoxide reductase OS=Homo sapiens OX=9606 GN=MSRA PE=1 SV=1	MSRA	17.4528	16.7332	18.0087	14.9917	18.5797	17.5913	14.8929	15.9033	17.426	20.4044	20.3556	20.5386	18.1384	20.0989	18.5586			328191		516101	474896			204844	1.03732e+06	679569	603281	315571	2.66779e+06	443897
Q9Y315	Deoxyribose-phosphate aldolase OS=Homo sapiens OX=9606 GN=DERA PE=1 SV=2	DERA	17.6254	16.9058	21.3822	15.0659	17.7459	18.6836	15.0655	22.385	18.3046	21.8427	17.205	20.0238	19.5298	18.8386	18.5022			3.23092e+06		275029	1.20146e+06		2.02862e+06	446895	2.49415e+06		374634	786304	1.0578e+06	506503
Q9NZ20	Group 3 secretory phospholipase A2 OS=Homo sapiens OX=9606 GN=PLA2G3 PE=1 SV=2	PLA2G3	15.3514	19.2168	17.9356	15.4986	19.7299	19.3313	16.5507	13.8019	16.6014	19.0201	19.4917	20.0096	17.2381	14.9941	17.8709		1.00483e+06	219564		806104	525217	173726			1.70526e+06	1.60238e+06	1.79434e+06	118990		91246.5
Q9HD42	Charged multivesicular body protein 1a OS=Homo sapiens OX=9606 GN=CHMP1A PE=1 SV=1	CHMP1A	21.2745	21.9268	20.9477	21.6921	21.098	21.9882	21.717	21.702	20.8762	21.3918	20.9615	21.6401	22.6373	20.7	21.7726	1.93599e+06	3.4941e+06	2.51196e+06	2.16846e+06	2950915	4.39527e+06	3.31528e+06	3.24788e+06	983644	4.69038e+06	2.35862e+06	2.95241e+06	7.12096e+06	4.03878e+06	1.80957e+06
Q9NQW7	Xaa-Pro aminopeptidase 1 OS=Homo sapiens OX=9606 GN=XPNPEP1 PE=1 SV=3	XPNPEP1	21.3818	22.4176	20.1605	20.844	21.7152	23.3958	20.2968	21.6338	16.7263	21.5345	22.3661	21.6746	22.1513	21.6273	22.8738	3.97578e+06	9360053	1.10472e+06	914229	3.43517e+06	8059675	2.36154e+06	5.90575e+06		9870659	11904002	5764541	3858709	5829012	2.68324e+06
Q969Q0	60S ribosomal protein L36a-like OS=Homo sapiens OX=9606 GN=RPL36AL PE=1 SV=3	RPL36AL	17.1941	13.879	21.5853	15.3035	15.1269	18.9345	19.9368	19.4605	20.8878	20.2979	19.3521	18.3506	20.6453	19.3106	16.4106	362859		3.1547e+06			206818	3.06044e+06	2.17767e+06	387420	6.9672e+06	2.45107e+06	957390	1.4451e+06	1.24446e+06
Q8NBS9	Thioredoxin domain-containing protein 5 OS=Homo sapiens OX=9606 GN=TXNDC5 PE=1 SV=2	TXNDC5	16.468	15.7484	15.2968	14.8921	14.7155	15.9352	13.9081	14.9185	16.0913	16.08	16.0476	15.7143	14.4502	19.9477	14.9526														2.57411e+06
Q9UQ80	Proliferation-associated protein 2G4 OS=Homo sapiens OX=9606 GN=PA2G4 PE=1 SV=3	PA2G4	19.2155	18.7445	20.7647	15.5984	15.4219	18.4999	13.2958	21.1484	15.9973	15.4677	15.4353	19.2738	18.6949	21.4821	17.9516	616327	510614	1.45594e+06			448678		2.93545e+06				759560	304778	4.56976e+06	146682
P62328	Thymosin beta-4 OS=Homo sapiens OX=9606 GN=TMSB4X PE=1 SV=2	TMSB4X	21.271	22.3518	22.3348	15.384	22.4321	20.7693	22.2101	21.9379	20.9136	22.8085	23.1238	17.0133	22.0737	20.5904	21.1343	681078	1.65435e+06	5015495		5.67958e+06	7013517	1.64558e+06	1.34889e+06	3749458	4.41603e+06	3.7234e+06		3.67828e+06	2.85757e+06	4.31834e+06
P16401	Histone H1.5 OS=Homo sapiens OX=9606 GN=H1-5 PE=1 SV=3	H1-5	21.2224	22.3126	16.7667	16.3619	16.1854	16.4783	11.8951	18.01	16.6344	14.067	14.0346	13.7013	15.92	15.8574	15.4958	6.54031e+06	1.59907e+07						880178
P25786	Proteasome subunit alpha type-1 OS=Homo sapiens OX=9606 GN=PSMA1 PE=1 SV=1	PSMA1	16.8348	20.1897	20.0269	15.6933	15.5167	17.193	18.1944	15.2853	14.9233	18.5698	18.3058	16.0811	17.7608	21.6023	19.0476		705371	817536			381803	194131			446355	251888		149364	4.65067e+06	660111
P54920	Alpha-soluble NSF attachment protein OS=Homo sapiens OX=9606 GN=NAPA PE=1 SV=3	NAPA	18.1232	17.4035	16.4303	16.0256	22.4622	18.8883	15.5633	16.5737	16.6999	17.7352	17.7027	24.052	22.6726	15.5211	18.4541					3.71754e+06	3.80209e+06			403520			4.32899e+06	3.57116e+06		1.34529e+06
P01619	Immunoglobulin kappa variable 3-20 OS=Homo sapiens OX=9606 GN=IGKV3-20 PE=1 SV=2	IGKV3-20	25.9577	25.6134	25.313	25.8752	25.8426	26.1708	25.6957	25.9319	25.0935	25.4027	25.4733	25.2679	25.7139	24.9251	25.1678	131406632	118863664	31360776	2.38597e+07	47917894	49872908	1.38086e+08	161007960	1.14333e+07	1.99764e+08	142163152	96418488	3.63887e+07	45752291	11897067
P25774	Cathepsin S OS=Homo sapiens OX=9606 GN=CTSS PE=1 SV=3	CTSS	20.6846	23.0946	20.0853	21.6503	21.1978	21.6042	21.2202	22.8804	22.0983	23.353	20.4263	16.0327	21.0023	21.3398	20.7408	895145	5.46334e+06	2038251	3.10764e+06	4665035	3280825	1.63509e+06	5.1154e+06	2.23521e+06	1.27104e+07	1.13271e+06		3.38224e+06	9282995	862085
P38606	V-type proton ATPase catalytic subunit A OS=Homo sapiens OX=9606 GN=ATP6V1A PE=1 SV=2	ATP6V1A	17.0585	16.3389	15.818	15.4132	18.0079	16.8859	14.4986	15.509	14.9797	19.4777	16.638	16.3048	14.9713	20.2191	17.4852					259258	296766				717210				2.16498e+06	214940
Q99747	Gamma-soluble NSF attachment protein OS=Homo sapiens OX=9606 GN=NAPG PE=1 SV=1	NAPG	17.8934	21.3821	20.1363	21.8785	20.8769	19.8265	21.2843	16.344	19.0542	21.3416	20.7074	17.1397	19.8803	14.2021	19.9735		773888	1.74758e+06	3.01275e+06	3.09098e+06	2.49032e+06	793537		705267	1.46349e+06	638969		1.28617e+06		1.31825e+06
Q7L7X3	Serine/threonine-protein kinase TAO1 OS=Homo sapiens OX=9606 GN=TAOK1 PE=1 SV=1	TAOK1	16.5625	20.4531	19.2274	20.5411	20.3803	19.2155	22.3424	19.7788	14.9376	16.1745	22.426	15.8088	15.5093	15.4467	20.5731		1.02254e+06	392807	503128	924529	1.53585e+06	4156548	695998			5.29024e+06				1.88152e+06
P12429	Annexin A3 OS=Homo sapiens OX=9606 GN=ANXA3 PE=1 SV=3	ANXA3	19.3944	20.8301	15.7443	15.3395	15.163	14.9124	14.4834	21.0762	19.2361	16.6554	16.6229	16.2896	20.0636	20.4793	18.4391	306295	951531						1.22582e+06	688283				941723	2.7287e+06	391517
P13693	Translationally-controlled tumor protein OS=Homo sapiens OX=9606 GN=TPT1 PE=1 SV=1	TPT1	21.6623	17.4267	18.0749	17.2376	17.7279	18.448	15.5864	16.5969	17.552	21.9895	18.6331	17.3926	18.6694	20.99	19.3925	686780		417407	120384	347361	1.14494e+06		25584.1	297617	1.92441e+06	127325		553885	6.0099e+06	1.0534e+06
A0A075B6K5	Immunoglobulin lambda variable 3-9 OS=Homo sapiens OX=9606 GN=IGLV3-9 PE=3 SV=1	IGLV3-9	14.2835	13.5639	17.0985	16.6938	16.5172	16.318	19.295	20.5108	22.6835	20.3214	19.7293	18.8467	22.6129	16.1893	15.3354							2.44026e+06	5.61041e+06	2.83411e+06	8809804	3960293	1.67988e+06	2.15618e+06
Q7L9L4	MOB kinase activator 1B OS=Homo sapiens OX=9606 GN=MOB1B PE=1 SV=3	MOB1B	20.7271	16.9518	15.1914	19.1739	19.2349	18.1054	15.1115	16.1219	18.1268	20.6137	17.2509	20.8531	17.9462	18.8831	18.2711	499213			437209	936854	684577			336092	1030695		644785	318394	1.32399e+06	367115
Q9Y679	Lipid droplet-regulating VLDL assembly factor AUP1 OS=Homo sapiens OX=9606 GN=AUP1 PE=1 SV=2	AUP1	19.7215	19.5631	20.3051	21.0341	20.5937	20.0981	19.0893	20.2534	20.2258	20.3132	19.6263	20.6238	20.5996	16.9868	19.6835	674077	693580	1.11391e+06	951385	1.44022e+06	1.67659e+06	548022	1.21567e+06	886086	2.26876e+06	955033	1.49115e+06	1.20065e+06	213174	601332
A0A0C4DH25	Immunoglobulin kappa variable 3D-20 OS=Homo sapiens OX=9606 GN=IGKV3D-20 PE=3 SV=1	IGKV3D-20	16.6935	15.9739	20.0721	19.0129	19.1536	17.4435	23.7849	22.8186	24.2798	23.2474	16.273	15.9398	20.9751	18.3237	16.4609			4.88862e+06	1.20893e+06	2737810		1.03169e+07	5227160	3.92748e+06	12599034			8.03411e+06	2777651
P00441	Superoxide dismutase [Cu-Zn] OS=Homo sapiens OX=9606 GN=SOD1 PE=1 SV=2	SOD1	21.4174	20.4548	16.334	15.9293	22.5936	17.8702	20.5901	19.9725	20.4548	19.8499	20.12	16.1513	22.5612	18.9132	20.4425	1.37023e+06	807370			4.35314e+06	754880	973115	627819	2.19026e+06	1.03253e+06	843717		3.53388e+06	612332	2.14629e+06
Q96LD4	E3 ubiquitin-protein ligase TRIM47 OS=Homo sapiens OX=9606 GN=TRIM47 PE=1 SV=2	TRIM47	20.1565	22.6045	19.7446	15.9146	15.738	19.343	12.4648	19.6587	22.0404	20.419	14.6043	20.8173	21.4523	20.7281	15.3734	2.10489e+06	13189293	576599			563346		1.85935e+06	1.76759e+06	5639353		3.93858e+06	1.65524e+06	2176471
Q13155	Aminoacyl tRNA synthase complex-interacting multifunctional protein 2 OS=Homo sapiens OX=9606 GN=AIMP2 PE=1 SV=2	AIMP2	16.3082	15.5886	18.3009	15.2116	15.0351	15.7754	13.7483	14.7588	15.9315	15.9203	15.8878	15.5545	14.7697	14.7071	14.7929			345069
Q8WTS1	1-acylglycerol-3-phosphate O-acyltransferase ABHD5 OS=Homo sapiens OX=9606 GN=ABHD5 PE=1 SV=1	ABHD5	18.7124	19.5883	16.2566	21.0366	20.1231	19.8074	21.3761	18.5824	19.6056	18.2072	19.2345	21.0103	19.8202	20.9109	19.5814	633167	1.33426e+06		759921	828721	909322	5.05539e+06	721721	382442	996340	1.37613e+06	3.68501e+06	557743	2.58022e+06	371695
P47756	F-actin-capping protein subunit beta OS=Homo sapiens OX=9606 GN=CAPZB PE=1 SV=4	CAPZB	18.0499	17.3303	19.2386	15.6992	15.5227	19.0245	15.49	23.0305	19.0342	20.7565	20.1227	19.8583	21.5359	21.8808	19.051			471413			3.16769e+06		2.36433e+06	1.54263e+06	875298	382261	248875	2.03646e+06	5.61791e+06	1.54252e+06
Q14376	UDP-glucose 4-epimerase OS=Homo sapiens OX=9606 GN=GALE PE=1 SV=2	GALE	25.7023	20.5182	21.3382	16.1416	20.1844	19.6926	20.1566	20.3732	18.4565	20.3327	15.1935	19.5696	20.6943	21.667	21.2181	65362596	2.06457e+06	1.48687e+06		707385	1.26389e+06	1.76327e+06	2.0282e+06	259534	3.53105e+06		1.10253e+06	836307	3.56488e+06	1.73947e+06
P48594	Serpin B4 OS=Homo sapiens OX=9606 GN=SERPINB4 PE=1 SV=2	SERPINB4	21.0207	16.1121	14.0458	13.641	19.1982	16.8225	14.2718	15.2823	16.9786	16.4438	16.4113	16.078	21.3051	13.1365	15.84	1.09498e+06				2.0207e+06								7.22702e+06
P52907	F-actin-capping protein subunit alpha-1 OS=Homo sapiens OX=9606 GN=CAPZA1 PE=1 SV=3	CAPZA1	21.621	21.2861	21.4415	21.1	21.5931	20.868	21.0054	21.5319	21.4218	21.5108	21.5181	21.1021	21.2605	21.2087	21.5767	1.84051e+06	1.67577e+06	3.08918e+06	1.25634e+06	3.63225e+06	3.09646e+06	1.5137e+06	2.15844e+06	2.19866e+06	3.8087e+06	2.59403e+06	1.52035e+06	2.39474e+06	5.01814e+06	2.41939e+06
P61160	Actin-related protein 2 OS=Homo sapiens OX=9606 GN=ACTR2 PE=1 SV=1	ACTR2	17.2408	16.5212	15.9011	15.4964	15.3198	14.5581	14.6809	15.6913	14.7142	16.8528	16.8203	16.4871	15.0544	21.5631	18.5754														5.18787e+06	550084
P10599	Thioredoxin OS=Homo sapiens OX=9606 GN=TXN PE=1 SV=3	TXN	22.8577	23.3231	24.3103	20.9248	22.3061	20.6592	23.1117	22.9867	23.3261	23.2116	22.65	22.3977	23.8471	24.3461	23.7856	7.72663e+06	1.22511e+07	1.21165e+07	597471	3.19701e+06	2.80098e+06	1.16105e+07	1.05393e+07	8.60439e+06	22055384	1.0126e+07	6.64867e+06	7.72398e+06	23711448	1.16933e+07
P31689	DnaJ homolog subfamily A member 1 OS=Homo sapiens OX=9606 GN=DNAJA1 PE=1 SV=2	DNAJA1	17.7789	17.0592	19.9424	15.8234	15.6468	13.693	15.2189	16.2294	19.1303	17.3909	17.3584	17.0252	22.4843	15.3189	18.6653			704508						1.48926e+06				3605600		1.06637e+06
Q9P1F3	Costars family protein ABRACL OS=Homo sapiens OX=9606 GN=ABRACL PE=1 SV=1	ABRACL	17.7108	16.9912	20.7803	16.3988	16.2222	17.2356	15.1509	16.1613	15.3832	17.3228	17.2904	16.9571	15.9569	15.8943	17.4779			845087			1.17693e+06			157659						665570
P04179	Superoxide dismutase [Mn], mitochondrial OS=Homo sapiens OX=9606 GN=SOD2 PE=1 SV=3	SOD2	15.7233	15.0037	15.6106	15.2058	15.0293	16.3661	18.0431	14.1739	16.5221	15.3354	15.3029	19.4943	14.7639	20.9643	15.3835							377700					970055		4.18971e+06
P62942	Peptidyl-prolyl cis-trans isomerase FKBP1A OS=Homo sapiens OX=9606 GN=FKBP1A PE=1 SV=2	FKBP1A	23.1659	17.0517	21.3813	16.2919	16.1153	16.7995	15.2114	16.2219	18.1947	22.1356	17.3509	17.0176	23.7569	15.7874	18.9497	2525329		1.38039e+06			842392			1.07173e+06	2761695			6.29565e+06		1.78763e+06
Q15181	Inorganic pyrophosphatase OS=Homo sapiens OX=9606 GN=PPA1 PE=1 SV=2	PPA1	20.9117	17.3623	21.4337	16.07	15.8934	17.2332	15.522	16.5324	17.2487	17.6939	17.6614	17.3282	20.9674	15.5655	18.4082	426837		1.66946e+06			1.20986e+06			591565				1.06197e+06		1.30602e+06
Q9Y262	Eukaryotic translation initiation factor 3 subunit L OS=Homo sapiens OX=9606 GN=EIF3L PE=1 SV=1	EIF3L	20.1028	20.9631	22.1356	14.8601	21.7868	16.8393	21.6552	21.3822	20.9136	21.4192	15.1754	20.3858	18.9418	21.6539	21.1839	1.36503e+06	2.84574e+06	6.28157e+06		5.22141e+06		5045194	4133208	579003	7.59307e+06		1.96582e+06	603325	8.58739e+06	690132
O15305	Phosphomannomutase 2 OS=Homo sapiens OX=9606 GN=PMM2 PE=1 SV=1	PMM2	19.6669	19.7584	21.1632	16.1419	21.0991	19.1856	20.0208	14.5108	18.1039	20.5686	19.8917	20.1797	20.8284	21.2075	20.1026	731317	894775	1.3168e+06		1333229	1212218	1.17772e+06		277032	3.05151e+06	1.29344e+06	1.23504e+06	917543	2.59205e+06	1.09422e+06
Q01970	1-phosphatidylinositol 4,5-bisphosphate phosphodiesterase beta-3 OS=Homo sapiens OX=9606 GN=PLCB3 PE=1 SV=2	PLCB3	16.7502	16.0306	16.5058	16.101	15.9245	15.9685	14.1903	15.2007	14.6001	16.3623	16.3298	15.9965	15.6591	15.5965	15.353						204413									63786.1
P62070	Ras-related protein R-Ras2 OS=Homo sapiens OX=9606 GN=RRAS2 PE=1 SV=1	RRAS2	22.1989	22.7697	19.8829	21.1958	21.2902	20.696	14.4515	23.0089	21.2004	22.5742	22.5904	16.2577	21.2986	20.1085	20.7799	2.18783e+06	3.73161e+06	1.1041e+06	1.41353e+06	3100002	3.27824e+06		4.78446e+06	2.24945e+06	6338199	4343438		2.58876e+06	2464387	1.66103e+06
O60888	Protein CutA OS=Homo sapiens OX=9606 GN=CUTA PE=1 SV=2	CUTA	17.2833	19.6391	19.7863	21.4556	19.7632	19.8102	19.9809	20.0784	18.9437	21.0159	20.6787	16.5296	18.9288	17.8883	19.2232		352875	1.42984e+06	2.34339e+06	1.48942e+06	1.54705e+06	490762	519758	410459	1.78242e+06	956095		693513	732343	492384
P05546	Heparin cofactor 2 OS=Homo sapiens OX=9606 GN=SERPIND1 PE=1 SV=3	SERPIND1	16.8796	16.16	15.7505	15.3457	15.1692	15.0699	14.3197	15.3301	15.226	18.7879	16.4592	16.1259	14.9038	21.8714	17.8403										503323				7.13119e+06	231779
Q9NQC3	Reticulon-4 OS=Homo sapiens OX=9606 GN=RTN4 PE=1 SV=2	RTN4	17.0238	20.8847	20.8291	16.446	16.2695	18.2547	20.9976	15.4744	13.9815	16.6359	16.6034	16.2701	16.0041	19.8705	19.0425		1.00165e+06	846009			1.5309e+06	1.18863e+06							831034	1.26355e+06
P42025	Beta-centractin OS=Homo sapiens OX=9606 GN=ACTR1B PE=1 SV=1	ACTR1B	20.4324	19.0439	21.5363	17.9474	18.2133	19.8728	19.1433	17.6857	19.1478	21.939	18.8643	19.2736	19.3173	22.0427	19.0585	1.35789e+06	595597	3.21668e+06	137753	340253	947313	700182	252362	277238	8617594	693144	719876	607236	8.72277e+06	257559
Q9GZM7	Tubulointerstitial nephritis antigen-like OS=Homo sapiens OX=9606 GN=TINAGL1 PE=1 SV=1	TINAGL1	24.4028	24.6618	24.0647	24.3356	25.0912	25.3659	23.8696	25.2322	23.3088	23.7118	24.7558	24.626	23.8323	23.9149	24.5985	18668756	25654048	16953124	10540238	36555776	53252444	16256555	41379456	6190007	25828488	36088660	25793818	12682708	29169916	14956094
Q15738	Sterol-4-alpha-carboxylate 3-dehydrogenase, decarboxylating OS=Homo sapiens OX=9606 GN=NSDHL PE=1 SV=2	NSDHL	20.8923	21.5699	20.7097	22.1627	21.4922	21.2513	20.5817	21.0557	21.21	19.9048	21.8179	21.8913	20.4367	20.876	20.9467	1.65874e+06	3.04676e+06	1.60023e+06	2257570	2.9135e+06	3.14339e+06	1.68543e+06	2.31731e+06	1.4777e+06	1.86858e+06	4.76871e+06	3.92406e+06	1.16384e+06	3.42775e+06	1.2168e+06
Q05469	Hormone-sensitive lipase OS=Homo sapiens OX=9606 GN=LIPE PE=1 SV=4	LIPE	22.1376	17.6062	15.2613	21.9593	19.5318	18.2808	15.7659	16.7764	16.7692	17.9379	17.9054	17.5721	20.3561	14.352	19.2995	843088			2.8717e+06	1.0966e+06	1.27714e+06			216677				1.61214e+06		1.23706e+06
P41567	Eukaryotic translation initiation factor 1 OS=Homo sapiens OX=9606 GN=EIF1 PE=1 SV=1	EIF1	19.2751	20.9814	19.0604	20.6931	19.618	18.4006	13.873	20.0831	17.2469	19.2805	16.0125	15.6792	15.1097	19.6158	18.4698	430506	1613280	461532	737483	719008	605001		940192	131539	965158				1.29474e+06	303448
Q9H336	Cysteine-rich secretory protein LCCL domain-containing 1 OS=Homo sapiens OX=9606 GN=CRISPLD1 PE=2 SV=1	CRISPLD1	19.5168	16.3392	15.1856	20.9524	19.7305	19.9649	14.4989	15.5094	15.6116	16.6709	20.3692	16.3051	14.3389	14.2764	14.473	329864			1.50594e+06	1.32627e+06	1.61822e+06					901401
P31948	Stress-induced-phosphoprotein 1 OS=Homo sapiens OX=9606 GN=STIP1 PE=1 SV=1	STIP1	21.8905	15.217	16.7365	16.3318	16.1552	17.6187	13.3767	21.4211	15.183	15.5486	20.3706	18.4727	21.3549	21.8953	19.6727	3.72135e+06					428373		3.35276e+06			1964094	412147	1.1587e+06	3.66029e+06	850377
P19823	Inter-alpha-trypsin inhibitor heavy chain H2 OS=Homo sapiens OX=9606 GN=ITIH2 PE=1 SV=2	ITIH2	18.6504	23.0767	18.0879	19.0593	18.8369	16.077	16.6957	16.5298	20.1103	18.6097	16.6255	16.2922	13.7304	19.4328	20.1708	182553	4.50727e+06	611827	618195	1.08846e+06		59344.8	52365.2	562799	396401				2966845	580034
Q15382	GTP-binding protein Rheb OS=Homo sapiens OX=9606 GN=RHEB PE=1 SV=1	RHEB	20.1955	23.4655	22.5921	23.8321	22.9516	23.2263	21.4548	20.4382	22.0954	21.0595	23.2923	25.9866	21.078	21.4376	21.5983	503348	5575671	1.26901e+07	1.54447e+07	1.72334e+07	1.16811e+07	1.51829e+06	742881	2.5802e+06	2.04616e+06	6.51747e+06	3.29895e+07	3.90473e+06	1.08822e+07	1.80685e+06
Q53TN4	Cytochrome b reductase 1 OS=Homo sapiens OX=9606 GN=CYBRD1 PE=1 SV=1	CYBRD1	24.1916	22.9982	23.7617	23.0379	23.3489	23.6676	22.6499	22.7959	23.965	23.0089	23.8493	24.6998	24.6861	22.6641	22.8352	1.87261e+07	9403261	13289325	4.14653e+06	10566994	1.46125e+07	8104871	8877397	8686588	18424058	22355706	31524277	2.21674e+07	11854503	3.92329e+06
P01717	Immunoglobulin lambda variable 3-25 OS=Homo sapiens OX=9606 GN=IGLV3-25 PE=1 SV=2	IGLV3-25	18.2771	16.578	18.6813	18.4134	19.0427	17.6046	20.4872	20.6821	24.4575	21.042	20.7332	20.5651	22.6491	19.4118	16.6221	823361	291186	455597	194980	619531		4.80066e+06	5.43942e+06	3.97304e+06	1.24991e+07	6.83788e+06	4.75942e+06	6.26488e+06	1.44305e+06
P49591	Serine--tRNA ligase, cytoplasmic OS=Homo sapiens OX=9606 GN=SARS1 PE=1 SV=3	SARS1	19.5714	16.4028	19.7767	15.8057	15.6291	19.0969	14.5625	15.573	14.5232	20.56	19.6834	21.3422	20.2474	21.5284	19.2134	327812		635831			1.88533e+06				1.45275e+06	536196	1.32401e+06	774359	4.08737e+06	977124
P06331	Immunoglobulin heavy variable 4-34 OS=Homo sapiens OX=9606 GN=IGHV4-34 PE=1 SV=2	IGHV4-34	14.91	14.1904	16.3503	15.9456	15.769	16.4397	20.4648	21.2674	23.2734	21.1085	19.3872	19.1169	23.2433	20.0365	19.029							3556068	6139811	3.92071e+06	9.84761e+06	2.02379e+06	1312208	5606274	1.31895e+06	204440
Q02543	60S ribosomal protein L18a OS=Homo sapiens OX=9606 GN=RPL18A PE=1 SV=2	RPL18A	19.2897	17.8796	21.1017	15.5542	15.3776	16.1956	12.9855	13.996	17.8118	21.9994	15.125	14.7917	15.1123	20.4558	18.6854	804510	347653	1.89634e+06						105369	1.17552e+07				2.31337e+06	190799
Q96FW1	Ubiquitin thioesterase OTUB1 OS=Homo sapiens OX=9606 GN=OTUB1 PE=1 SV=2	OTUB1	18.0743	17.3547	15.6277	19.2441	15.0463	15.898	15.5144	16.5248	17.2587	17.6863	17.6538	17.3206	18.5735	20.1176	18.2975				339229		265168			329404				363481	2.30245e+06	668876
P48739	Phosphatidylinositol transfer protein beta isoform OS=Homo sapiens OX=9606 GN=PITPNB PE=1 SV=2	PITPNB	22.8502	22.4225	20.1208	20.9473	17.1271	19.0954	18.6406	22.7141	21.3451	23.1839	15.5926	19.159	24.5075	20.6051	19.5796	6.86472e+06	5860381	285744	261120		2.46558e+06	467527	7.79184e+06	5.67205e+06	19321248		629007	5.25322e+06	763069	1.64877e+06
Q99733	Nucleosome assembly protein 1-like 4 OS=Homo sapiens OX=9606 GN=NAP1L4 PE=1 SV=1	NAP1L4	16.6149	19.8375	17.9909	15.647	20.2192	20.3079	20.9084	20.6835	17.4295	19.6923	19.9361	20.1032	20.5956	22.2536	20.7847	113982	1.2218e+06	205839		1.02091e+06	1.44872e+06	2.81659e+06	2385629	95296.5	2.14876e+06	1724172	1.51397e+06	1.10036e+06	7.54221e+06	963867
P04062	Lysosomal acid glucosylceramidase OS=Homo sapiens OX=9606 GN=GBA PE=1 SV=3	GBA1	18.1483	18.4752	14.6116	14.2069	17.8841	16.9428	19.1737	14.5961	17.0989	15.7576	15.7252	15.3919	13.765	20.5946	15.9602	240591	346550			549002		617114							6.48054e+06
P49419	Alpha-aminoadipic semialdehyde dehydrogenase OS=Homo sapiens OX=9606 GN=ALDH7A1 PE=1 SV=5	ALDH7A1	20.4081	16.8605	15.7418	15.3371	15.1605	14.3781	15.0202	21.2392	20.1902	20.7944	17.1596	16.8264	20.8144	21.2412	19.241	426301							946024	1.93116e+06	1.24456e+06			1.58737e+06	4.63503e+06	988499
P47755	F-actin-capping protein subunit alpha-2 OS=Homo sapiens OX=9606 GN=CAPZA2 PE=1 SV=3	CAPZA2	21.1839	20.8519	21.4057	21.0011	21.5161	20.7249	21.2267	21.6347	21.2157	21.8864	20.8398	21.6885	21.3283	21.1252	21.6103	1.16616e+06	1.06385e+06	3.22729e+06	1.25634e+06	3.68799e+06	3.0523e+06	1.5137e+06	1.98808e+06	2.07472e+06	4.23831e+06	1.39045e+06	1958225	2.68822e+06	5.07228e+06	2.69563e+06
O15540	Fatty acid-binding protein, brain OS=Homo sapiens OX=9606 GN=FABP7 PE=1 SV=3	FABP7	20.2978	20.5612	19.3084	20.3904	21.4626	20.8802	20.4053	21.5205	20.6879	21.3714	20.9311	22.4517	21.191	21.1026	21.1793	1.0526e+06	1.45084e+06	530402	578612	2.49902e+06	2.89745e+06	1.429e+06	3.06434e+06	1.22665e+06	4.94785e+06	2.47112e+06	5.54426e+06	1.71885e+06	3511524	1.70435e+06
Q14156	Protein EFR3 homolog A OS=Homo sapiens OX=9606 GN=EFR3A PE=1 SV=2	EFR3A	17.0339	19.6441	19.3201	19.3038	15.463	14.6218	19.5772	15.4845	18.1568	19.802	20.8648	16.2802	20.4744	15.1351	20.0336		420951	519875	264868			440965		398427	913406	1.29296e+06		1.0169e+06		1.44619e+06
P52566	Rho GDP-dissociation inhibitor 2 OS=Homo sapiens OX=9606 GN=ARHGDIB PE=1 SV=3	ARHGDIB	17.1251	16.4055	15.5466	15.1419	14.9653	15.0283	14.5652	15.5757	15.1843	16.7372	16.7047	16.3714	18.5204	14.6374	16.8834													370581		122902
Q14254	Flotillin-2 OS=Homo sapiens OX=9606 GN=FLOT2 PE=1 SV=2	FLOT2	20.3134	16.7155	16.0409	20.5319	15.4596	17.2122	14.8752	15.8856	14.3801	17.0471	17.0146	16.6814	15.1942	15.1316	18.398	441430			621961		563766									613170
P14174	Macrophage migration inhibitory factor OS=Homo sapiens OX=9606 GN=MIF PE=1 SV=4	MIF	21.8599	23.3128	22.5954	22.5552	22.7704	23.0655	23.8559	23.6027	22.5045	22.9385	22.6826	22.1919	22.3631	24.448	22.9816	4.53591e+06	14259611	5736683	2874901	6.85552e+06	8149066	22799728	18936300	2671982	21397402	12142956	6.75801e+06	4.29184e+06	39547868	3675655
Q4VNC1	Probable cation-transporting ATPase 13A4 OS=Homo sapiens OX=9606 GN=ATP13A4 PE=2 SV=3	ATP13A4	19.5595	19.5005	16.0949	23.3485	20.0798	20.8522	20.8092	20.1159	18.8394	19.6012	20.631	22.6543	20.8207	20.5488	21.02	1.01661e+06	1.12064e+06		4.22082e+06	899569	1.87887e+06	3.04627e+06	1.86482e+06	225208	2.33722e+06	3.23374e+06	10279837	1.24823e+06	2.24559e+06	1.00905e+06
P01768	Immunoglobulin heavy variable 3-30 OS=Homo sapiens OX=9606 GN=IGHV3-30 PE=1 SV=2	IGHV3-30	17.1039	18.7738	20.0714	15.7977	15.6212	16.8458	17.8021	20.1679	23.1654	19.8449	17.0745	17.4246	22.6469	15.2933	15.8632	328540	1.20044e+06	784239				671702	3.42713e+06	2.74533e+06	4.90567e+06	487224	485668	4.10833e+06
P0DJI9	Serum amyloid A-2 protein OS=Homo sapiens OX=9606 GN=SAA2 PE=1 SV=1	SAA2	15.9397	21.4485	15.9584	15.5536	15.3771	15.8019	13.3798	14.3902	17.4922	15.5518	15.5193	15.186	18.2042	15.0492	14.8193		3.13899e+06							110923				223738
P13489	Ribonuclease inhibitor OS=Homo sapiens OX=9606 GN=RNH1 PE=1 SV=2	RNH1	18.0953	17.3757	18.422	14.241	19.0254	18.2842	21.2968	16.5458	15.1151	17.7073	17.6748	17.3416	17.8364	19.7254	19.5158			735447		1.1827e+06	712190	695927						430686	3.46487e+06	799507
P48729	Casein kinase I isoform alpha OS=Homo sapiens OX=9606 GN=CSNK1A1 PE=1 SV=2	CSNK1A1	23.0904	22.3072	22.1886	20.5591	20.829	20.9558	14.4596	23.6679	21.2603	23.6257	22.2436	16.2658	20.8116	21.284	21.385	4.03563e+06	2.69293e+06	7332645	1.22124e+06	3.02468e+06	2.93854e+06		7.51204e+06	1755455	13063152	3.39621e+06		2.48119e+06	7.47721e+06	1.89156e+06
Q99447	Ethanolamine-phosphate cytidylyltransferase OS=Homo sapiens OX=9606 GN=PCYT2 PE=1 SV=1	PCYT2	16.6159	16.5605	17.4384	15.2889	16.6315	16.048	14.056	15.0665	15.5465	16.728	16.4642	15.8622	14.8469	16.546	15.9295		66341	179893	20892.8	108845	112081				144918	81790.4			185001	49358.1
O95834	Echinoderm microtubule-associated protein-like 2 OS=Homo sapiens OX=9606 GN=EML2 PE=1 SV=1	EML2	16.4044	20.517	19.9216	15.4561	21.3323	20.2564	20.3376	20.61	19.7768	20.9369	20.6172	20.3439	20.7532	22.0547	20.2032		1.19265e+06	895717		2.52083e+06	2.00923e+06	1.15568e+06	1381725	697071	3.10331e+06	1.68498e+06	1.09029e+06	1.40095e+06	7.50053e+06	925828
P20042	Eukaryotic translation initiation factor 2 subunit 2 OS=Homo sapiens OX=9606 GN=EIF2S2 PE=1 SV=2	EIF2S2	16.8061	19.4725	21.559	15.6653	15.4888	18.4761	14.2462	15.2567	14.9799	16.4182	16.3857	16.0524	15.2234	15.1609	17.68		437676	2.41049e+06			893424									245985
Q8NG11	Tetraspanin-14 OS=Homo sapiens OX=9606 GN=TSPAN14 PE=1 SV=1	TSPAN14	17.8888	17.1692	18.0521	14.3568	19.3398	17.2782	15.3289	22.671	17.379	17.5009	17.4684	17.1351	18.8199	17.94	18.8565			525195		1.35718e+06	333022		2.06063e+06	172749				785866	927590	475422
Q08722	Leukocyte surface antigen CD47 OS=Homo sapiens OX=9606 GN=CD47 PE=1 SV=1	CD47	23.9591	22.7778	22.248	23.9636	24.1155	23.5058	23.9425	23.8316	24.9108	22.7987	22.8805	23.7045	23.3209	24.0483	22.6254	1.36848e+07	6.92917e+06	4.75549e+06	8.04821e+06	1.83675e+07	1.48903e+07	1.70468e+07	15625461	1.90739e+07	1.36738e+07	9.80692e+06	13576312	8.79155e+06	3.16177e+07	3.86696e+06
P61225	Ras-related protein Rap-2b OS=Homo sapiens OX=9606 GN=RAP2B PE=1 SV=1	RAP2B	21.3481	21.4166	22.473	20.5996	21.2223	21.3129	19.955	18.9645	20.6012	21.8909	22.6167	20.178	21.3333	20.8973	21.4747	2.62171e+06	3.15699e+06	4.42373e+06	622166	1.96782e+06	3.49576e+06	1.25785e+06	626707	1.03253e+06	8530268	9560122	1.37903e+06	1.76456e+06	2.83305e+06	1.86966e+06
Q9BZQ8	Protein Niban 1 OS=Homo sapiens OX=9606 GN=NIBAN1 PE=1 SV=1	NIBAN1	16.9664	16.2467	16.7219	16.3171	16.1406	14.0118	14.4064	15.4169	14.1679	16.5784	16.5459	16.2126	15.8752	15.8126	18.3669															695192
P00352	Retinal dehydrogenase 1 OS=Homo sapiens OX=9606 GN=ALDH1A1 PE=1 SV=2	ALDH1A1	21.3808	21.8145	24.5771	20.9337	21.5901	22.4342	23.2855	21.5807	21.9037	22.9023	22.8889	22.0162	23.1432	22.0984	22.6658	3175391	4.92493e+06	19527582	805304	2.6073e+06	6.25583e+06	1.49823e+07	4.54943e+06	2.09492e+06	2.03602e+07	1.36691e+07	5.83806e+06	6.35235e+06	6.68771e+06	3.51149e+06
P81605	Dermcidin OS=Homo sapiens OX=9606 GN=DCD PE=1 SV=2	DCD	22.2394	22.2352	21.9031	23.1864	22.3533	22.7467	21.4909	20.4824	22.2606	21.6595	22.8276	21.4077	22.7408	19.1447	21.756	3.87143e+06	4.43275e+06	3.03922e+06	3.81166e+06	4.39498e+06	1.16329e+07	2.90381e+06	1.4288e+06	4.01757e+06	5.78484e+06	8808962	2.57463e+06	4.77336e+06	857391	2.79866e+06
P11766	Alcohol dehydrogenase class-3 OS=Homo sapiens OX=9606 GN=ADH5 PE=1 SV=4	ADH5	17.1458	16.4262	15.9842	15.5795	15.4029	14.57	14.5859	15.5964	14.726	16.7579	16.7254	16.3921	15.1375	20.5779	18.6155														2.47401e+06	560963
Q9H299	SH3 domain-binding glutamic acid-rich-like protein 3 OS=Homo sapiens OX=9606 GN=SH3BGRL3 PE=1 SV=1	SH3BGRL3	21.7887	21.3722	20.4249	15.3046	20.7882	18.3281	15.2604	21.0913	18.359	17.4323	17.3998	17.0666	19.5373	14.8001	18.5862	939778	808599	1410237		1.92028e+06	1268213		722920	626740				669919		725046
Q6UVY6	DBH-like monooxygenase protein 1 OS=Homo sapiens OX=9606 GN=MOXD1 PE=1 SV=1	MOXD1	16.344	19.3229	16.6003	22.1189	19.7324	19.7785	21.8158	19.9198	14.9118	15.956	15.9235	15.5903	15.7537	15.6911	17.9171		543521		1.26793e+06	498096	2.30992e+06	3.35744e+06	893000							303926
P48444	Coatomer subunit delta OS=Homo sapiens OX=9606 GN=ARCN1 PE=1 SV=1	ARCN1	16.5304	15.8108	17.832	15.1041	17.8718	15.6607	16.8375	14.9809	16.7097	16.8356	17.174	18.7258	14.6622	19.6746	16.8888			268590		292259		93598.8		71117.6	165680	141947	325470		1.83898e+06	79575.4
P60983	Glia maturation factor beta OS=Homo sapiens OX=9606 GN=GMFB PE=1 SV=2	GMFB	17.7257	17.0061	18.3401	14.444	17.5582	17.8752	15.1658	16.1762	15.2816	20.0691	20.5521	16.972	17.8335	19.5228	18.5617			603627		371609	477880				680510	644496		373415	2615777	367691
P78417	Glutathione S-transferase omega-1 OS=Homo sapiens OX=9606 GN=GSTO1 PE=1 SV=2	GSTO1	16.8366	16.117	15.5416	15.1368	14.9603	15.3218	14.2767	15.2872	15.4779	16.4487	16.4162	16.0829	14.6949	20.9358	18.2674														4309067	261703
P14868	Aspartate--tRNA ligase, cytoplasmic OS=Homo sapiens OX=9606 GN=DARS1 PE=1 SV=2	DARS1	18.3534	16.9561	19.409	14.5247	14.3482	16.4605	13.7502	14.7606	18.556	20.2122	15.8896	17.7964	17.4186	19.5441	15.4779	247460	107886	1.19744e+06						146894	2.00476e+06		199087	264853	2.51021e+06
Q15084	Protein disulfide-isomerase A6 OS=Homo sapiens OX=9606 GN=PDIA6 PE=1 SV=1	PDIA6	16.8974	16.1778	18.8715	15.268	15.0915	18.0848	14.3375	15.3479	15.2859	16.5094	19.4172	16.1437	14.8261	19.651	14.1473			492827			550957					521120			1.61488e+06
Q9H098	Protein FAM107B OS=Homo sapiens OX=9606 GN=FAM107B PE=1 SV=1	FAM107B	16.8407	16.1211	16.5962	16.1915	16.0149	17.7565	14.2808	15.2912	14.4192	16.4527	16.4203	16.087	15.7496	15.687	13.2805						800252
Q13753	Laminin subunit gamma-2 OS=Homo sapiens OX=9606 GN=LAMC2 PE=1 SV=2	LAMC2	24.3517	15.81	17.8141	15.0027	18.7209	15.763	13.9697	14.9801	20.7651	16.1416	16.1091	15.7759	19.3921	14.4982	14.7805	13586819		284624		564852				1.10143e+06				746780
Q00341	Vigilin OS=Homo sapiens OX=9606 GN=HDLBP PE=1 SV=2	HDLBP	17.1924	16.4727	19.1099	14.7558	14.5792	17.5009	14.6324	15.6429	15.5032	16.8044	16.7719	16.4386	17.553	17.787	17.4603			829197			316193							247677	632735	146970
Q14651	Plastin-1 OS=Homo sapiens OX=9606 GN=PLS1 PE=1 SV=2	PLS1	17.5167	16.7971	15.7746	15.3698	15.1933	17.3628	14.9568	15.9672	14.5648	17.1287	17.0962	16.763	14.9279	19.6106	17.2345						550640								1.46326e+06	240839
Q9NXU5	ADP-ribosylation factor-like protein 15 OS=Homo sapiens OX=9606 GN=ARL15 PE=1 SV=1	ARL15	17.3088	19.9809	16.0831	15.6784	15.5018	14.3081	14.7489	15.7593	17.891	16.9209	16.8884	16.5551	19.2236	15.1739	17.4515		439394							411869				415978		300166
Q00765	Receptor expression-enhancing protein 5 OS=Homo sapiens OX=9606 GN=REEP5 PE=1 SV=3	REEP5	20.7501	20.9906	21.0963	19.7147	19.6939	19.8727	21.6713	14.7355	20.2143	21.2185	21.1178	20.9103	20.2143	20.4967	20.3925	1.32602e+06	1798898	1.5684e+06	310170	628033	1.82793e+06	3.16417e+06		1.12045e+06	4.09765e+06	2.58948e+06	1.75371e+06	747896	1.97586e+06	1.25295e+06
Q6ZQN7	Solute carrier organic anion transporter family member 4C1 OS=Homo sapiens OX=9606 GN=SLCO4C1 PE=1 SV=1	SLCO4C1	20.9	16.6956	18.5005	20.0385	15.5093	16.6639	14.8553	15.8657	17.4388	17.0272	16.9948	20.7807	20.6649	15.1814	18.1238	672090		285256	426857		393587			325773			732401	1.12381e+06		517631
P46778	60S ribosomal protein L21 OS=Homo sapiens OX=9606 GN=RPL21 PE=1 SV=2	RPL21	20.4537	20.5404	22.4758	15.1494	14.9729	16.2574	13.3285	14.339	20.1962	21.6453	19.4454	18.962	20.6393	19.7153	19.0805	1.42131e+06	1.73328e+06	6.50698e+06						527096	7250923	1.06942e+06	598198	1.60126e+06	1.83313e+06	240409
Q7LBR1	Charged multivesicular body protein 1b OS=Homo sapiens OX=9606 GN=CHMP1B PE=1 SV=1	CHMP1B	21.4835	21.583	22.5066	22.9097	21.6277	22.2179	24.1979	21.2592	23.8351	21.309	21.7153	20.2247	24.0649	19.6279	20.4944	2.09781e+06	2.58102e+06	8.74117e+06	5.95635e+06	5.03156e+06	4.6547e+06	1.73496e+07	2.23998e+06	6.90757e+06	4.15159e+06	3.72848e+06	1.03765e+06	22624250	2.2688e+06	673868
Q9NY33	Dipeptidyl peptidase 3 OS=Homo sapiens OX=9606 GN=DPP3 PE=1 SV=2	DPP3	16.1591	15.4395	15.9146	15.5099	15.3333	15.6263	13.5992	14.6096	15.7824	15.7711	15.7387	15.4054	15.068	15.0054	14.6437
P12268	Inosine-5'-monophosphate dehydrogenase 2 OS=Homo sapiens OX=9606 GN=IMPDH2 PE=1 SV=2	IMPDH2	23.1997	20.5278	22.8747	20.6924	19.2027	19.825	19.0664	18.0609	20.5775	20.4702	19.977	19.3944	19.8812	19.3726	19.7383	1.09953e+07	1.98141e+06	8.12556e+06	922500	674778	771400	789530	389302	628628	3.70273e+06	1.78268e+06	930942	896701	1.36902e+06	347281
Q8TF09	Dynein light chain roadblock-type 2 OS=Homo sapiens OX=9606 GN=DYNLRB2 PE=1 SV=1	DYNLRB2	16.6799	15.9603	21.2207	18.8549	18.8949	19.492	21.2262	15.1304	16.1984	20.0739	20.9932	21.8792	18.9269	14.0685	19.6834			4.0652e+06	406415	858337	776294	1.7676e+06			1.40958e+06	1806400	2.61076e+06	728626		423805
Q16625	Occludin OS=Homo sapiens OX=9606 GN=OCLN PE=1 SV=1	OCLN	21.3431	22.1108	20.3708	20.2599	19.2927	18.989	14.8808	20.7867	19.1913	17.0528	17.0203	22.0643	20.0664	14.8194	18.8823	897709	1.75517e+06	1.34026e+06	639576	671973	1.56206e+06		761458	869342			1.75167e+06	953864		693562
P12273	Prolactin-inducible protein OS=Homo sapiens OX=9606 GN=PIP PE=1 SV=1	PIP	16.7758	16.0562	16.0305	15.6257	15.4492	14.8938	14.2159	15.2263	15.0498	21.2426	20.9794	16.0221	19.6631	20.7561	19.9531										2.96504e+06	1.67417e+06		585088	2.71104e+06	1132685
P57735	Ras-related protein Rab-25 OS=Homo sapiens OX=9606 GN=RAB25 PE=1 SV=2	RAB25	20.7244	21.1367	21.6094	21.1682	20.8991	21.2063	21.2754	20.801	20.8801	20.8018	19.9627	21.3643	21.8613	20.9382	20.8352	1.76232e+06	2.69316e+06	2.37637e+06	901897	1.53734e+06	3.20725e+06	3.25362e+06	2.31812e+06	1.23747e+06	4.15309e+06	1.57314e+06	3.2502e+06	2.48682e+06	2848613	1.18554e+06
P07384	Calpain-1 catalytic subunit OS=Homo sapiens OX=9606 GN=CAPN1 PE=1 SV=1	CAPN1	16.8776	18.8716	16.1614	15.7566	19.7983	18.6067	14.3177	20.2351	14.8171	20.3876	16.4571	16.1239	20.24	20.4707	19.2707		274629			706778	1.09482e+06		767559		1.52764e+06			797052	2.03143e+06	829320
P22059	Oxysterol-binding protein 1 OS=Homo sapiens OX=9606 GN=OSBP PE=1 SV=1	OSBP	16.5819	15.8623	16.7	16.2953	16.1187	14.4181	14.022	20.0377	14.5742	16.1939	19.1334	15.8282	15.8534	19.598	18.7145								821730			532710			763754	667465
Q5JXB2	Putative ubiquitin-conjugating enzyme E2 N-like OS=Homo sapiens OX=9606 GN=UBE2NL PE=1 SV=1	UBE2NL	22.8601	21.8331	22.3649	21.7785	21.7649	21.9384	22.0441	21.9094	21.9118	21.9401	22.4451	22.0507	22.5999	21.5703	22.1604	5.68409e+06	3.20308e+06	4.43679e+06	1.5227e+06	3.09858e+06	6563200	4.06854e+06	3.66845e+06	3.11673e+06	6.70973e+06	6.45216e+06	3.83906e+06	4.58913e+06	4.88291e+06	3.65972e+06
P62857	40S ribosomal protein S28 OS=Homo sapiens OX=9606 GN=RPS28 PE=1 SV=1	RPS28	19.2399	15.5492	22.3493	15.5218	15.3452	19.039	13.7089	20.3328	19.2783	21.2675	20.663	22.7298	21.1267	21.6569	19.8821	470753		4.6051e+06			823222		1.25252e+06	470065	4.28706e+06	1.91064e+06	6259718	1.73416e+06	5.43977e+06	706024
P12830	Cadherin-1 OS=Homo sapiens OX=9606 GN=CDH1 PE=1 SV=3	CDH1	23.9583	22.4811	24.5248	22.9772	23.6613	23.3699	25.1008	25.3081	25.9485	25.1769	24.0629	24.1377	24.9475	24.0168	23.6312	2.95461e+07	1.21868e+07	25864830	4.55927e+06	15047382	5.58923e+06	8.21954e+07	9.39384e+07	16150094	1.53572e+08	4.80821e+07	3.96023e+07	30469180	34720956	3202616
P61978	Heterogeneous nuclear ribonucleoprotein K OS=Homo sapiens OX=9606 GN=HNRNPK PE=1 SV=1	HNRNPK	16.6348	15.9152	17.2876	14.5585	14.382	16.102	14.0749	15.0853	16.258	16.2468	16.2144	15.8811	14.1166	20.2921	15.1194			268823											4.1182e+06
A0A087WSY4	Immunoglobulin heavy variable 4-30-2 OS=Homo sapiens OX=9606 GN=IGHV4-30-2 PE=3 SV=1	IGHV4-30-2	15.6525	17.0619	19.8365	15.6148	15.4382	16.028	18.3739	18.0323	19.4621	20.8903	15.232	14.8988	20.4108	15.1103	16.6167		183137	756513				498939	389767	371487	5.05997e+06			989892		51085.3
Q8IZ83	Aldehyde dehydrogenase family 16 member A1 OS=Homo sapiens OX=9606 GN=ALDH16A1 PE=1 SV=2	ALDH16A1	16.8534	18.5767	18.158	17.7532	17.5767	17.644	19.238	18.0921	17.8001	18.802	18.589	19.3255	17.3113	17.2487	16.6615	1.8627e+06	7.06291e+06					12256544	5483000		16058448	9388345	12232584
P25398	40S ribosomal protein S12 OS=Homo sapiens OX=9606 GN=RPS12 PE=1 SV=3	RPS12	16.382	15.6624	20.7081	15.211	15.0344	18.3147	13.8221	14.8326	17.7504	19.8943	16.5973	20.6621	18.4441	20.7553	18.5932			1.83121e+06			434524			142154	1.52997e+06	105484	1.38049e+06	335063	3.61195e+06	251971
P05556	Integrin beta-1 OS=Homo sapiens OX=9606 GN=ITGB1 PE=1 SV=2	ITGB1	15.8908	18.1798	16.4212	16.0164	20.1206	17.7845	18.4328	20.037	19.3728	18.4973	15.4704	15.1371	19.2453	15.5119	16.4604		336912			738114	374126	440582	1.32598e+06	544181	816599			334080		71436.8
P01700	Immunoglobulin lambda variable 1-47 OS=Homo sapiens OX=9606 GN=IGLV1-47 PE=1 SV=2	IGLV1-47	17.0281	16.3085	19.0802	13.8123	13.6357	18.9904	14.4682	24.9347	24.1057	20.4342	16.6077	22.7616	23.0066	20.691	15.4723			1.56218e+06			411964		1.79696e+07	6.90769e+06	1.42146e+06		3.78077e+06	2.08738e+07	9108071
Q9P2J5	Leucine--tRNA ligase, cytoplasmic OS=Homo sapiens OX=9606 GN=LARS1 PE=1 SV=2	LARS1	15.5734	14.8538	19.9085	14.9962	19.9904	16.7256	18.9571	14.024	16.8817	18.7685	15.153	14.8197	14.5543	14.4917	15.7431			1.22089e+06		1.3679e+06		789570			1.22799e+06
Q9BSJ8	Extended synaptotagmin-1 OS=Homo sapiens OX=9606 GN=ESYT1 PE=1 SV=1	ESYT1	17.3158	16.5962	16.4134	16.0086	15.8321	13.9709	14.7559	15.7663	14.1269	16.9278	16.8954	16.5621	15.5667	15.5041	19.014															1.12003e+06
P22061	Protein-L-isoaspartate(D-aspartate) O-methyltransferase OS=Homo sapiens OX=9606 GN=PCMT1 PE=1 SV=4	PCMT1	21.055	21.0207	20.8432	20.4664	20.6278	21.2039	20.2502	20.3958	19.4661	19.626	20.3963	20.7264	20.2805	20.247	20.9323	2.38385e+06	2.67325e+06	1.98828e+06	789035	1.81272e+06	2.09183e+06	1.71954e+06	1.88296e+06	303383	1.97745e+06	2.28556e+06	2.24691e+06	1.18302e+06	2.51056e+06	828432
P15924	Desmoplakin OS=Homo sapiens OX=9606 GN=DSP PE=1 SV=3	DSP	19.5006	18.8659	20.6813	17.9214	19.5796	18.0769	20.1007	18.5143	20.0099	15.811	15.7785	20.0388	18.6374	15.0902	16.7829	591997	437855	1.37769e+06	104814	679563	423458	1.13071e+06	372749	782166			1.01749e+06	293633		82560.7
Q96CF2	Charged multivesicular body protein 4c OS=Homo sapiens OX=9606 GN=CHMP4C PE=1 SV=1	CHMP4C	20.5729	21.7735	18.3575	18.4131	18.5635	18.7852	21.3005	21.0496	19.1705	17.1103	17.0779	16.7446	20.4872	18.8003	19.6434	505766	1.33488e+06	681245	364847	831803	687885	1.05535e+06	877904	434596				2.62017e+06	1.76769e+06	596149
Q9H0T7	Ras-related protein Rab-17 OS=Homo sapiens OX=9606 GN=RAB17 PE=1 SV=2	RAB17	16.7991	16.0795	15.4264	15.0216	14.8451	15.4745	14.2392	15.2496	15.6306	16.4111	16.3787	16.0454	17.5833	14.5171	14.492													210382
Q6UXB2	C-X-C motif chemokine 17 OS=Homo sapiens OX=9606 GN=CXCL17 PE=1 SV=1	CXCL17	14.717	19.1862	17.2575	22.7996	16.6761	15.7256	19.991	20.3049	20.0127	20.0288	19.9076	13.9632	21.8812	16.3482	19.6719		1.52711e+06		1.28887e+06			2.92723e+06	3601911	671002	5.32616e+06	3.31846e+06		1.16302e+06		523652
P26572	Alpha-1,3-mannosyl-glycoprotein 2-beta-N-acetylglucosaminyltransferase OS=Homo sapiens OX=9606 GN=MGAT1 PE=1 SV=2	MGAT1	16.9651	16.2454	18.642	19.2993	18.8836	18.364	14.4051	20.6197	18.926	16.5771	16.5446	21.9436	14.4811	19.15	17.6734			533908	433883	668166	551694		943094	393968			2240389		1.44938e+06	163416
P09493	Tropomyosin alpha-1 chain OS=Homo sapiens OX=9606 GN=TPM1 PE=1 SV=2	TPM1	24.3313	18.4692	21.28	14.907	21.0093	19.7641	16.6289	25.0978	20.318	24.4201	18.7684	18.4351	21.5294	22.8193	21.3788	2.12046e+06		3.36057e+06		2.94857e+06	6.72598e+06		4.49972e+06	4.7763e+06	5.03676e+06			3510627	18645660	9.84723e+06
P28066	Proteasome subunit alpha type-5 OS=Homo sapiens OX=9606 GN=PSMA5 PE=1 SV=3	PSMA5	16.1833	15.4637	15.5285	15.1237	14.9472	15.9882	13.6234	14.6338	16.1443	18.4969	15.7629	15.4296	14.6818	19.1075	15.0056										666588				1.22452e+06
P01593	Immunoglobulin kappa variable 1D-33 OS=Homo sapiens OX=9606 GN=IGKV1D-33 PE=1 SV=2	IGKV1D-33	17.104	16.3844	15.0427	14.6379	14.4614	15.5533	14.5441	15.5545	19.7809	16.7161	16.6836	16.3503	20.6706	18.5602	14.5708									643889				2.33271e+06	1.1734e+06
P24298	Alanine aminotransferase 1 OS=Homo sapiens OX=9606 GN=GPT PE=1 SV=3	GPT	17.3401	16.6205	17.0956	16.6909	16.5143	13.2643	14.7802	15.7906	15.5961	16.9521	16.9197	16.5864	16.2489	16.1864	18.7656									173028						1.53864e+06
Q9BRG1	Vacuolar protein-sorting-associated protein 25 OS=Homo sapiens OX=9606 GN=VPS25 PE=1 SV=1	VPS25	18.5893	21.0268	20.1999	19.2739	20.8884	20.4751	19.2843	20.8904	19.4057	21.3658	20.1864	19.5399	20.0016	19.1939	20.1311	312633	1.9449e+06	1.01574e+06	275486	1.73276e+06	2.18339e+06	637799	1.92198e+06	503280	4.78462e+06	1.43154e+06	715177	778062	965460	822380
Q12974	Protein tyrosine phosphatase type IVA 2 OS=Homo sapiens OX=9606 GN=PTP4A2 PE=1 SV=1	PTP4A2	17.2457	16.526	15.5735	19.4988	14.9922	18.1661	14.6858	15.6962	15.0369	16.8577	16.8252	16.492	14.7268	18.9003	17.941				420221		692694								1.02807e+06	283335
P05386	60S acidic ribosomal protein P1 OS=Homo sapiens OX=9606 GN=RPLP1 PE=1 SV=1	RPLP1	19.3269	16.1246	22.6349	14.9211	18.5203	19.3537	14.2843	20.0191	15.686	21.9607	16.4238	19.4561	19.1345	22.0677	20.1211	335552		8511685		520133	1.00611e+06		676294		4651648		434382	661033	10966712	818740
Q15366	Poly(rC)-binding protein 2 OS=Homo sapiens OX=9606 GN=PCBP2 PE=1 SV=1	PCBP2	14.4974	18.8027	19.6742	16.1798	16.0032	16.6181	18.6374	18.3325	16.7742	19.2359	19.3789	13.7437	19.2085	19.8871	19.0091		1.36302e+06	456954				1.33377e+06	1.0688e+06		3.57966e+06	2.67842e+06		290799	1.01097e+06	178182
P15814	Immunoglobulin lambda-like polypeptide 1 OS=Homo sapiens OX=9606 GN=IGLL1 PE=1 SV=1	IGLL1	18.3327	13.9784	16.6452	16.2404	16.0639	16.3568	19.83	19.3546	16.5129	14.3101	14.2776	13.9444	15.7985	15.7359	15.3742	745656						2.65274e+06	1.88872e+06
O43598	2'-deoxynucleoside 5'-phosphate N-hydrolase 1 OS=Homo sapiens OX=9606 GN=DNPH1 PE=1 SV=1	DNPH1	20.3578	16.2703	19.6532	20.255	20.858	17.8713	20.9437	15.4404	16.7673	16.6019	20.4305	16.2362	15.4957	15.4332	18.6552	619782		532612	416523	1299552	805906	1.17232e+06		181359		986565				663360
P63218	Guanine nucleotide-binding protein G(I)/G(S)/G(O) subunit gamma-5 OS=Homo sapiens OX=9606 GN=GNG5 PE=1 SV=3	GNG5	20.6027	20.6462	20.0101	21.4669	20.6983	20.4558	20.6885	19.4815	20.1381	20.2955	20.967	20.4744	20.4448	19.8926	20.2146	1.13055e+06	1.33804e+06	801766	1.13413e+06	1.36748e+06	2.67156e+06	1.51201e+06	648298	1.03688e+06	2040867	2.20274e+06	1.22434e+06	952404	1.41077e+06	1.08059e+06
O95793	Double-stranded RNA-binding protein Staufen homolog 1 OS=Homo sapiens OX=9606 GN=STAU1 PE=1 SV=2	STAU1	17.5726	16.853	21.2054	20.7015	21.3204	21.0782	19.1174	16.0231	18.6041	20.8561	20.9625	19.8352	19.6125	13.8253	18.7677			4.76109e+06	1.73016e+06	5.45795e+06	3.65618e+06	220727		318302	1.30567e+06	952460	340981	1.38711e+06		352370
O60884	DnaJ homolog subfamily A member 2 OS=Homo sapiens OX=9606 GN=DNAJA2 PE=1 SV=1	DNAJA2	14.1209	17.4608	16.4154	16.0106	15.8341	17.1637	19.865	17.5114	17.3198	17.7281	17.0174	13.3672	15.5687	15.5062	16.1811		698036					4.05457e+06	785330		1.63402e+06	676587
Q15904	V-type proton ATPase subunit S1 OS=Homo sapiens OX=9606 GN=ATP6AP1 PE=1 SV=2	ATP6AP1	16.8595	20.3156	17.8258	19.485	13.9206	20.3427	14.2995	19.1156	16.4947	20.2715	16.439	21.2213	19.0165	20.4486	19.7526		756656	537494	874777		1.14007e+06		357752		1.42733e+06		1.4611e+06	1.07825e+06	6.31976e+06	362062
Q9Y597	BTB/POZ domain-containing protein KCTD3 OS=Homo sapiens OX=9606 GN=KCTD3 PE=1 SV=2	KCTD3	17.286	16.5664	19.8791	16.0692	15.8927	13.9401	14.7261	15.7365	14.0961	16.898	16.8655	16.5323	15.6273	15.5648	18.7347			568632												942799
O60635	Tetraspanin-1 OS=Homo sapiens OX=9606 GN=TSPAN1 PE=1 SV=2	TSPAN1	14.4971	17.2737	16.7457	16.3409	16.1644	16.4573	11.9371	19.398	16.6134	19.9418	18.2418	13.7433	15.899	15.8364	15.4747		472419						2237400		5.84011e+06	1.21811e+06
P27824	Calnexin OS=Homo sapiens OX=9606 GN=CANX PE=1 SV=2	CANX	20.1148	16.1035	17.8631	15.6156	15.439	17.8118	14.2632	15.2737	15.0126	17.3796	18.4162	16.0694	15.1736	18.5045	16.656	587900		192537			551068				197202	274129			573285	118246
Q7L2H7	Eukaryotic translation initiation factor 3 subunit M OS=Homo sapiens OX=9606 GN=EIF3M PE=1 SV=1	EIF3M	16.3765	15.6569	19.3926	15.0751	14.8986	15.8437	13.8166	14.827	15.9997	15.9885	15.956	15.6228	14.6332	14.5706	14.8611			808423
P30626	Sorcin OS=Homo sapiens OX=9606 GN=SRI PE=1 SV=1	SRI	23.9723	17.1782	19.8287	15.7975	15.621	17.1865	15.3379	16.3484	19.6886	17.5099	17.4774	17.1441	19.979	20.3056	17.1828	4045699		662887			853636			2.3392e+06				646529	1.76117e+06	407059
Q96KN1	Protein LRATD2 OS=Homo sapiens OX=9606 GN=LRATD2 PE=1 SV=1	LRATD2	16.462	15.7424	15.8387	15.4339	19.9113	15.3994	13.9021	14.9125	15.5554	16.074	16.0416	15.7083	14.992	14.9294	14.4168					956010
Q92597	Protein NDRG1 OS=Homo sapiens OX=9606 GN=NDRG1 PE=1 SV=1	NDRG1	16.5074	15.7877	19.3046	15.5426	15.3661	18.4758	13.9474	14.9579	15.4014	16.1194	19.0748	15.7536	18.9852	15.0381	14.2627			550054			666886					538616		387420
P0DP04	Immunoglobulin heavy variable 3-43D OS=Homo sapiens OX=9606 GN=IGHV3-43D PE=3 SV=1	IGHV3-43D	17.2242	16.5046	18.307	14.518	14.3414	15.5531	14.6643	15.6747	20.2623	16.8362	16.8038	16.4705	19.1208	17.9263	14.5705			560444						899095				865855	821752
P33908	Mannosyl-oligosaccharide 1,2-alpha-mannosidase IA OS=Homo sapiens OX=9606 GN=MAN1A1 PE=1 SV=3	MAN1A1	20.1922	14.6979	15.2571	19.6343	14.6758	17.0254	18.9296	13.8681	17.1815	15.0296	14.9971	20.9426	14.4104	21.9058	16.0428	1.64333e+06			574813			863106					3.27199e+06		10281151
O75787	Renin receptor OS=Homo sapiens OX=9606 GN=ATP6AP2 PE=1 SV=2	ATP6AP2	17.1129	16.3932	15.4188	15.014	14.8375	18.633	14.5529	15.5634	19.3089	20.3296	16.6924	16.3591	19.8435	20.6392	14.1858						784400			606183	1.24661e+06			1.01314e+06	3.82011e+06
Q9NWV4	CXXC motif containing zinc binding protein OS=Homo sapiens OX=9606 GN=CZIB PE=1 SV=1	CZIB	17.2827	19.9043	18.7413	20.503	19.5204	19.7235	14.7228	15.7332	15.4596	16.8947	20.5793	22.1507	19.2694	19.2083	19.3561		424300	663383	1159152	1.20495e+06	1.52104e+06					892824	2.07503e+06	840694	1.75031e+06	563693
Q9P2X0	Dolichol-phosphate mannosyltransferase subunit 3 OS=Homo sapiens OX=9606 GN=DPM3 PE=1 SV=2	DPM3	21.073	20.9225	21.2637	22.1404	21.3489	23.0542	21.9825	20.9851	17.4679	20.6563	21.4071	21.2723	20.5528	20.2338	22.0905	3.57109e+06	3.69454e+06	3.5666e+06	3.37445e+06	4.0049e+06	3804003	8.45245e+06	4.19105e+06		5.97477e+06	6.81317e+06	4.85296e+06	1.91491e+06	3.33424e+06	932455
P62195	26S proteasome regulatory subunit 8 OS=Homo sapiens OX=9606 GN=PSMC5 PE=1 SV=1	PSMC5	15.9531	15.2335	19.4054	15.218	15.0414	16.1242	13.3932	14.4036	16.2803	18.2457	17.3656	17.8625	14.776	18.692	15.1416			738719							656977	241883	266941		860036
P50151	Guanine nucleotide-binding protein G(I)/G(S)/G(O) subunit gamma-10 OS=Homo sapiens OX=9606 GN=GNG10 PE=1 SV=1	GNG10	20.751	16.8778	19.514	20.4925	19.6706	17.4655	21.2313	16.048	17.9731	17.2095	20.957	16.8437	20.1294	15.2528	19.0753	534218		548054	556470	646626	817896	939118		562499		932675		737891		1.19348e+06
Q6ZUX7	LHFPL tetraspan subfamily member 2 protein OS=Homo sapiens OX=9606 GN=LHFPL2 PE=1 SV=2	LHFPL2	21.758	16.8833	15.9984	21.2664	15.417	18.1338	15.043	16.0535	18.7878	17.215	17.1825	16.8492	20.756	15.0891	18.5112	1.06958e+06			1.06578e+06		1.16485e+06			886655				1.27613e+06		723399
O95394	Phosphoacetylglucosamine mutase OS=Homo sapiens OX=9606 GN=PGM3 PE=1 SV=1	PGM3	22.2013	19.0922	20.4979	16.794	18.3043	18.9445	18.3299	20.0081	20.166	18.5578	19.4304	18.9414	20.2956	20.213	19.1556	1.99134e+06	265012	1.45604e+06	57577.2	336928	1.24437e+06	171447	543152	1.40363e+06	355898	441574	246045	1.11222e+06	2.28139e+06	688619
P11279	Lysosome-associated membrane glycoprotein 1 OS=Homo sapiens OX=9606 GN=LAMP1 PE=1 SV=3	LAMP1	21.1302	21.8279	24.1232	24.9273	15.2898	23.5949	22.5769	23.0279	23.4084	22.6564	21.8948	22.7354	23.6906	21.2637	22.4529	1.66232e+06	3.09607e+06	1.63648e+07	14723718		19562624	5.70983e+06	7726364	8.31567e+06	10693612	4274230	5.98585e+06	1.06562e+07	4.3043e+06	4.23794e+06
O95865	N(G),N(G)-dimethylarginine dimethylaminohydrolase 2 OS=Homo sapiens OX=9606 GN=DDAH2 PE=1 SV=1	DDAH2	17.7381	17.5102	16.4714	15.5903	15.4137	13.9669	15.1782	16.1886	16.9313	17.3501	17.3176	16.9844	16.7773	22.3407	18.6031		58870	74678.7		37974	71054.8			268254	102472			81127.6	8.33287e+06	844722
P02765	Alpha-2-HS-glycoprotein OS=Homo sapiens OX=9606 GN=AHSG PE=1 SV=2	AHSG	20.2264	15.5017	15.2896	14.8848	14.7082	16.1891	13.6614	14.6719	16.3452	15.8334	15.8009	15.4676	14.4429	21.508	15.2066	963921													7.62973e+06
P59998	Actin-related protein 2/3 complex subunit 4 OS=Homo sapiens OX=9606 GN=ARPC4 PE=1 SV=3	ARPC4	21.3892	20.8551	15.868	15.4632	19.89	18.131	15.1719	21.0687	18.7198	20.9547	17.3113	16.9781	19.7012	22.507	19.9075	757536	600759			923044	1.1614e+06		756715	844936	1.25196e+06			672337	1.0212e+07	1.90221e+06
Q969T9	WW domain-binding protein 2 OS=Homo sapiens OX=9606 GN=WBP2 PE=1 SV=1	WBP2	18.7608	18.0412	17.5685	20.0058	18.6284	19.1887	16.2009	17.2113	14.6866	18.3728	18.3403	18.0071	18.6053	13.4995	18.7812			479689	1.33879e+06	1.05858e+06	1794175							864960		646670
O95372	Acyl-protein thioesterase 2 OS=Homo sapiens OX=9606 GN=LYPLA2 PE=1 SV=1	LYPLA2	16.9765	22.4289	20.8474	19.8108	20.0952	21.032	14.4166	21.9083	21.1777	22.2816	21.7898	22.4414	21.0132	20.4997	19.8302		3.01857e+06	2.92534e+06	734835	1.83838e+06	2974828		2285636	1.5919e+06	5301171	2.55471e+06	3138428	2884068	4.38848e+06	618287
B2RUZ4	Small integral membrane protein 1 OS=Homo sapiens OX=9606 GN=SMIM1 PE=1 SV=1	SMIM1	18.1266	17.4069	15.5619	20.2906	19.1278	16.653	15.5667	16.5771	19.11	17.7386	17.7061	17.3729	19.3558	14.6526	16.7338				733399	672874	443334			1.17748e+06				654287		224162
P04424	Argininosuccinate lyase OS=Homo sapiens OX=9606 GN=ASL PE=1 SV=4	ASL	15.8979	18.038	15.5836	17.3856	18.3637	16.2186	17.8629	14.3484	16.3747	18.0465	17.7469	15.1442	14.7369	18.6681	15.236		303898		96453.3	390267		295366			594550	327342			869153
P56192	Methionine--tRNA ligase, cytoplasmic OS=Homo sapiens OX=9606 GN=MARS1 PE=1 SV=2	MARS1	17.0205	16.9326	19.6235	14.8261	14.6495	16.5074	18.2559	14.4124	16.6634	17.1828	15.5414	15.2081	17.6167	16.4142	15.9209	125059	135116	1127460				371020			312557			246561	232703	22622.4
P61221	ATP-binding cassette sub-family E member 1 OS=Homo sapiens OX=9606 GN=ABCE1 PE=1 SV=1	ABCE1	16.4488	15.0749	16.307	15.9023	15.7257	17.4498	18.2178	16.3783	15.9614	17.755	16.8479	15.0408	17.5486	18.699	16.371	94486.1					256374	405783	112243	44200	521858	188577		111542	537797	58029.2
Q9H3Z4	DnaJ homolog subfamily C member 5 OS=Homo sapiens OX=9606 GN=DNAJC5 PE=1 SV=1	DNAJC5	19.7219	18.3654	17.936	19.3578	19.2138	19.4615	18.4484	18.7728	19.558	19.1252	19.9472	19.794	19.6842	19.5066	18.6799	531812	238490	258033	356239	662239	1.14257e+06	277212	343599	590907	785448	940924	661699	761776	1.46303e+06	317747
Q9UBQ7	Glyoxylate reductase/hydroxypyruvate reductase OS=Homo sapiens OX=9606 GN=GRHPR PE=1 SV=1	GRHPR	16.6004	15.8808	16.356	15.9512	15.7746	14.7437	14.0405	15.0509	14.8997	16.2124	16.18	15.8467	15.5093	15.4467	19.0568															675276
Q16881	Thioredoxin reductase 1, cytoplasmic OS=Homo sapiens OX=9606 GN=TXNRD1 PE=1 SV=3	TXNRD1	22.7969	15.2008	16.5355	16.1307	15.9542	15.2441	13.3605	14.3709	15.4002	15.5324	15.5	15.1667	15.6888	15.6263	18.2737	7053947														277392
P26639	Threonine--tRNA ligase 1, cytoplasmic OS=Homo sapiens OX=9606 GN=TARS1 PE=1 SV=3	TARS1	19.9149	18.2495	17.3103	16.9055	16.729	18.1181	18.6302	18.6351	15.0415	18.5735	15.0839	14.7507	16.4636	22.678	18.9248	1276745	462224				667930	660371	655938		1.12534e+06				4.23075e+06	558583
Q9Y6W5	Wiskott-Aldrich syndrome protein family member 2 OS=Homo sapiens OX=9606 GN=WASF2 PE=1 SV=3	WASF2	18.3857	21.6917	20.2537	14.9142	20.7241	18.9702	15.8257	22.3397	19.127	17.9977	17.9652	21.7922	19.7239	20.0316	19.4576		681851	1.64176e+06		2407729	2.2343e+06		1.16065e+06	1.20484e+06			753492	999388	2.68672e+06	1.4975e+06
Q9HC38	Glyoxalase domain-containing protein 4 OS=Homo sapiens OX=9606 GN=GLOD4 PE=1 SV=1	GLOD4	17.4887	16.7691	16.5644	16.1596	15.9831	13.6469	14.9288	15.9392	17.3425	17.1008	17.0683	16.735	15.7177	19.7345	17.768									445307					922308	591081
P62888	60S ribosomal protein L30 OS=Homo sapiens OX=9606 GN=RPL30 PE=1 SV=2	RPL30	21.1242	20.7886	20.7799	20.5217	21.3725	20.983	20.2085	20.0656	21.4384	20.9422	20.919	21.398	20.6454	21.0652	20.1527	2.24316e+06	2.04124e+06	1.78891e+06	770782	2.85549e+06	2.12862e+06	1.49837e+06	1343295	1.41184e+06	4.41634e+06	2.94488e+06	3.20983e+06	1.43222e+06	4.16171e+06	572337
P45974	Ubiquitin carboxyl-terminal hydrolase 5 OS=Homo sapiens OX=9606 GN=USP5 PE=1 SV=2	USP5	21.0914	21.3798	16.2898	15.885	15.7084	18.2233	14.6722	22.278	17.8461	16.8442	16.8117	16.4784	20.5663	21.3114	18.2127	871288	1.22196e+06				1.17303e+06		2.47377e+06	436888				914264	3328398	556692
Q9NR45	Sialic acid synthase OS=Homo sapiens OX=9606 GN=NANS PE=1 SV=2	NANS	20.5909	19.6027	17.504	15.4532	17.4881	16.0823	17.5902	16.9005	18.3317	19.8861	16.8531	16.5198	17.2567	20.9862	19.3819	598440	346435	167993		175880	202893	94222.6	57826.1	466656	820053			124390	3.58383e+06	955126
Q00169	Phosphatidylinositol transfer protein alpha isoform OS=Homo sapiens OX=9606 GN=PITPNA PE=1 SV=2	PITPNA	17.1376	16.4179	15.9132	15.5084	19.1276	14.6493	14.5777	15.5881	14.8054	16.7496	16.7171	16.3839	17.1504	15.0039	17.7929					527377								111212		300207
P45877	Peptidyl-prolyl cis-trans isomerase C OS=Homo sapiens OX=9606 GN=PPIC PE=1 SV=1	PPIC	21.1967	21.5801	18.6638	21.1744	19.6484	20.704	21.3216	21.4235	19.0747	20.0242	16.5502	21.4161	19.7944	21.5845	20.3405	1123535	1.68293e+06	574783	1.68776e+06	1.20391e+06	2644166	1.54385e+06	1.64004e+06	413451	1.11332e+06		1.54826e+06	1.106e+06	8.30827e+06	982558
Q01955	Collagen alpha-3(IV) chain OS=Homo sapiens OX=9606 GN=COL4A3 PE=1 SV=3	COL4A3	16.5886	19.5865	19.9297	17.2302	17.0537	19.3917	19.7965	20.2302	19.0119	19.9741	18.5002	13.2711	16.7883	16.7257	17.1467	354969	3.25624e+06	263363			725266	4133105	5.52623e+06	269614	8.28504e+06	2.02119e+06				73143.5
A0A087WW87	Immunoglobulin kappa variable 2-40 OS=Homo sapiens OX=9606 GN=IGKV2-40 PE=3 SV=2	IGKV2-40	22.463	20.879	21.9976	21.2973	21.7367	22.4637	22.2799	23.5838	24.8421	23.4721	21.4665	22.1495	23.131	23.0373	21.2265	6.39806e+06	2.45074e+06	5.30571e+06	1.68261e+06	4.68694e+06	4.1311e+06	7.1011e+06	17355428	10390414	28760416	4853524	6093771	10229182	20821082	837780
P35754	Glutaredoxin-1 OS=Homo sapiens OX=9606 GN=GLRX PE=1 SV=2	GLRX	21.9441	21.0513	21.3133	21.4532	20.9478	20.9402	20.8921	21.5594	21.4601	21.0961	21.095	21.7873	22.0696	20.8414	21.4609	2443651	1.51126e+06	2.90977e+06	1.65204e+06	2.39062e+06	2.97954e+06	1.48512e+06	2334615	2.06662e+06	3.03214e+06	2.05306e+06	2.59449e+06	4.31958e+06	4004752	2.04368e+06
P10114	Ras-related protein Rap-2a OS=Homo sapiens OX=9606 GN=RAP2A PE=1 SV=1	RAP2A	21.3855	22.3346	22.3331	20.5711	20.2032	21.0057	20.1997	14.5947	20.3465	22.1355	22.8614	20.4227	21.2789	20.6562	21.2641	2.27081e+06	5034837	4.09521e+06	622166	990395	3.282e+06	1.25785e+06		1.00532e+06	8530268	9560122	1.37903e+06	1.73316e+06	2.44486e+06	1876832
P13762	HLA class II histocompatibility antigen, DR beta 4 chain OS=Homo sapiens OX=9606 GN=HLA-DRB4 PE=1 SV=2	HLA-DRB4	21.1482	22.3501	17.5611	20.4032	21.5932	21.0473	20.0771	21.281	24.7807	20.4796	19.9332	20.4624	22.1863	21.0025	16.5888	4.18953e+06	11067129	294475	1088097	5.09963e+06	790599	2.51266e+06	5.72975e+06	5.08645e+06	5886860	2.73143e+06	3.08276e+06	6387000	6.10649e+06
A0A075B6K4	Immunoglobulin lambda variable 3-10 OS=Homo sapiens OX=9606 GN=IGLV3-10 PE=3 SV=2	IGLV3-10	18.9967	18.2533	21.0943	19.0129	19.4281	19.1383	20.9888	21.1022	24.6855	22.1115	21.301	20.6882	23.0466	19.6312	18.4209	823361	564774	2.77712e+06	338136	926274	295967	4.12753e+06	4.41974e+06	6.6946e+06	1.59305e+07	6.15506e+06	3.14765e+06	9.44534e+06	1.92287e+06	86054.5
P08174	Complement decay-accelerating factor OS=Homo sapiens OX=9606 GN=CD55 PE=1 SV=4	CD55	19.9271	20.0496	19.745	19.9164	20.5603	19.8164	21.7868	20.8542	19.6456	19.8538	16.0635	15.7303	20.3917	19.6858	18.8321	652973	816286	741903	430537	1.38197e+06	1671910	2.98626e+06	1.54873e+06	718446	1.38617e+06			1.02079e+06	1.35932e+06	404010
Q9UGM3	Deleted in malignant brain tumors 1 protein OS=Homo sapiens OX=9606 GN=DMBT1 PE=1 SV=2	DMBT1	16.1591	15.4395	15.9146	15.5099	15.3333	15.6263	13.5992	14.6096	15.7824	15.7711	15.7387	15.4054	15.068	15.0054	14.6437
O15551	Claudin-3 OS=Homo sapiens OX=9606 GN=CLDN3 PE=1 SV=1	CLDN3	20.6317	21.0284	19.3431	20.5808	20.8016	19.7658	20.6126	21.2855	21.6058	20.1581	20.9753	15.1502	20.6705	19.2561	19.2244	1.5909e+06	2.40508e+06	575955	699909	1675546	1.05273e+06	1.97828e+06	3122165	1.82313e+06	2558917	3055223		1270291	1.03515e+06	345813
Q15019	Septin-2 OS=Homo sapiens OX=9606 GN=SEPTIN2 PE=1 SV=1	SEPTIN2	16.1125	20.2666	16.6668	16.262	16.0855	14.9208	13.5526	14.563	15.0768	19.5798	20.3713	15.3588	15.8201	21.0212	18.8356		1.22743e+06								1.48306e+06	1.73944e+06			2.09592e+06	512349
P62191	26S proteasome regulatory subunit 4 OS=Homo sapiens OX=9606 GN=PSMC1 PE=1 SV=1	PSMC1	16.3465	15.6268	18.9123	15.1352	14.9586	15.8136	13.7865	14.797	15.9697	15.9585	15.926	15.5928	14.6932	14.6307	14.8311			555877
Q9Y2V2	Calcium-regulated heat-stable protein 1 OS=Homo sapiens OX=9606 GN=CARHSP1 PE=1 SV=2	CARHSP1	16.5455	15.8259	19.8395	15.5957	15.4191	15.1541	13.9856	14.996	15.3102	18.8714	16.1251	15.7918	15.1537	15.0912	18.9628			768158							672321					476004
Q16787	Laminin subunit alpha-3 OS=Homo sapiens OX=9606 GN=LAMA3 PE=1 SV=2	LAMA3	16.8208	16.1012	18.5044	18.7568	15.2034	17.4408	19.2763	18.7423	19.6266	16.4328	16.4003	16.0671	19.9559	14.8755	14.112			353579	217033		361320	414958	283690	795235				849869
Q08257	Quinone oxidoreductase OS=Homo sapiens OX=9606 GN=CRYZ PE=1 SV=1	CRYZ	17.3111	16.5915	16.4113	16.0065	15.83	16.2486	14.7512	15.7616	17.3953	16.9232	16.8907	16.5574	15.5646	19.4343	15.7688						342954			367296					832873	117574
P27482	Calmodulin-like protein 3 OS=Homo sapiens OX=9606 GN=CALML3 PE=1 SV=2	CALML3	24.1335	22.9216	23.1979	22.8778	23.5626	23.0498	23.4248	23.8509	23.1836	22.8745	23.5366	22.2363	23.1978	22.6757	23.1305	6.51576e+06	3.23024e+06	1.22995e+07	5.07647e+06	16763105	19215090	5.02408e+06	6.68198e+06	10198549	6080626	6.52044e+06	2.07047e+06	10808099	16347630	9715257
P35221	Catenin alpha-1 OS=Homo sapiens OX=9606 GN=CTNNA1 PE=1 SV=1	CTNNA1	16.2443	19.1857	19.6828	16.3637	20.5048	17.235	19.6079	19.8057	19.5559	18.7095	19.6987	15.4905	15.9218	15.8592	17.9196		529616	404652		757248	415443	778724	884137	1.00409e+06	740453	996051				319227
Q9BXJ0	Complement C1q tumor necrosis factor-related protein 5 OS=Homo sapiens OX=9606 GN=C1QTNF5 PE=1 SV=1	C1QTNF5	16.5194	15.7998	16.2749	15.8702	15.6936	14.9057	13.9595	14.9699	19.3851	16.1314	16.0989	15.7657	15.4282	15.3657	13.9232									766682
Q13751	Laminin subunit beta-3 OS=Homo sapiens OX=9606 GN=LAMB3 PE=1 SV=1	LAMB3	18.909	15.9059	15.7961	15.3913	15.2148	15.2785	14.0656	15.076	19.8331	16.2375	16.205	15.8718	20.1716	14.8868	14.2959	292283								807722				979162
P54136	Arginine--tRNA ligase, cytoplasmic OS=Homo sapiens OX=9606 GN=RARS1 PE=1 SV=2	RARS1	17.0008	16.2812	21.585	15.4138	15.2373	16.3915	14.4409	15.4513	15.0367	21.699	16.5803	16.2471	14.9719	18.5839	17.8365			2921813			202497				3.48108e+06				696620	263562
Q14210	Lymphocyte antigen 6D OS=Homo sapiens OX=9606 GN=LY6D PE=1 SV=1	LY6D	22.5237	23.8128	23.1365	23.3544	23.586	24.1416	23.7304	23.5195	22.2664	23.7204	23.5737	24.0398	22.8748	20.9088	22.486	5497793	1.54278e+07	4.65794e+06	2.79149e+06	6.7326e+06	4.02456e+07	1.59894e+07	13674913	5.30675e+06	2.81454e+07	1.72282e+07	1.86113e+07	3.41441e+06	1.89835e+06	6.10716e+06
Q96C24	Synaptotagmin-like protein 4 OS=Homo sapiens OX=9606 GN=SYTL4 PE=1 SV=2	SYTL4	16.681	19.7674	19.6679	19.4653	15.3783	17.9727	19.6847	15.1315	18.0391	19.6155	19.6168	19.6697	18.6116	18.4003	18.514		585571	701610	314165		535300	606746		271118	1025052	695275	564025	296492	556273	372409
P28062	Proteasome subunit beta type-8 OS=Homo sapiens OX=9606 GN=PSMB8 PE=1 SV=3	PSMB8	17.3734	16.6537	16.3062	15.9014	15.7249	16.5008	14.8134	15.8239	14.1766	16.9854	16.9529	16.6197	15.4595	20.3333	17.5334						396498								1.67056e+06	387769
Q5TZA2	Rootletin OS=Homo sapiens OX=9606 GN=CROCC PE=1 SV=1	CROCC	25.9325	25.5675	25.7185	26.0354	25.5768	25.4294	25.1158	26.4971	25.3702	25.9107	25.9282	24.7601	25.593	24.3879	25.8936	5.25497e+07	46855301	4.34824e+07	2.79092e+07	4.1719e+07	70028931	37594309	96941230	32513355	115605712	79294520	27595850	35029432	3.30023e+07	4.61884e+07
P21964	Catechol O-methyltransferase OS=Homo sapiens OX=9606 GN=COMT PE=1 SV=2	COMT	15.8753	17.6659	18.525	15.8666	15.69	18.2601	13.3154	18.3544	15.7095	18.7452	18.4549	15.1216	15.4246	15.3621	14.5708		238517	255979			463859		417553		980225	543160
P20036	HLA class II histocompatibility antigen, DP alpha 1 chain OS=Homo sapiens OX=9606 GN=HLA-DPA1 PE=1 SV=1	HLA-DPA1	18.9403	20.2531	16.7017	16.297	16.1204	18.4172	18.224	20.5299	19.66	17.6384	19.2967	14.7445	21.5129	20.1219	18.5313	652538	1.86152e+06				536664	500478	2.44978e+06	614382	591095	1.26438e+06		1.32437e+06	1.09686e+06	277698
Q8NHG8	E3 ubiquitin-protein ligase ZNRF2 OS=Homo sapiens OX=9606 GN=ZNRF2 PE=1 SV=1	ZNRF2	19.9012	19.2364	19.133	18.5131	19.497	18.0296	19.2121	19.2959	19.6461	18.9914	19.6956	18.5096	20.6183	18.9387	19.4287	1.18814e+06	860610	329943	110635	449468	384812	928615	974192	570810	1.41246e+06	1.55942e+06	535998	811824	550473	485201
Q6WKZ4	Rab11 family-interacting protein 1 OS=Homo sapiens OX=9606 GN=RAB11FIP1 PE=1 SV=3	RAB11FIP1	17.307	16.5874	15.8831	20.0528	18.2046	16.5197	14.7471	15.7576	16.0809	16.9191	19.2615	19.6161	14.7792	15.3283	16.33			139073	1.28977e+06	735877	110440			39412.8		352170	352147	56866.7	180735	46293.2
P13798	Acylamino-acid-releasing enzyme OS=Homo sapiens OX=9606 GN=APEH PE=1 SV=4	APEH	17.0301	18.9328	15.8595	15.4548	19.2119	14.8104	14.4702	20.1372	17.3584	19.0916	16.6096	16.2764	15.0128	19.4194	19.1029		257794			580296			645272	201004	559732				1.2084e+06	665652
P23284	Peptidyl-prolyl cis-trans isomerase B OS=Homo sapiens OX=9606 GN=PPIB PE=1 SV=2	PPIB	24.9093	20.6198	17.4584	24.3706	21.2155	20.9234	19.9565	19.8693	19.9204	20.9126	19.8101	20.7993	20.1618	21.7899	21.6576	1.62802e+07	956024	246317	1.52876e+07	3.52518e+06	2.81846e+06	662422	617269	680262	2.2778e+06	718881	1.11592e+06	1.40993e+06	9.46641e+06	2241432
O43278	Kunitz-type protease inhibitor 1 OS=Homo sapiens OX=9606 GN=SPINT1 PE=1 SV=2	SPINT1	21.6492	20.6968	21.1817	22.6862	22.9016	21.4036	21.6466	21.1129	20.6445	21.5596	21.5279	21.3454	22.5124	15.4801	21.5937	2.26094e+06	1.34177e+06	1.48743e+06	2.17473e+06	5.18656e+06	6.46264e+06	2.84409e+06	1.94477e+06	1.84716e+06	4.74571e+06	3.14608e+06	2.16795e+06	3.28783e+06		3.52501e+06
Q16543	Hsp90 co-chaperone Cdc37 OS=Homo sapiens OX=9606 GN=CDC37 PE=1 SV=1	CDC37	21.2862	17.5202	18.5412	19.1336	18.7506	18.6621	15.6799	16.6903	17.6738	20.4455	21.9763	17.4861	18.7782	18.395	18.4245	495974		701124	544720	858078	1.16539e+06			284159	618551	1.21114e+06		726186	1.20939e+06	472568
O94832	Unconventional myosin-Id OS=Homo sapiens OX=9606 GN=MYO1D PE=1 SV=2	MYO1D	20.9818	16.6534	17.0848	16.68	21.2486	17.4091	14.8131	15.8236	17.4573	20.2901	16.9526	21.297	16.2381	20.3868	18.8902	732395				1.01842e+06	1.27629e+06			638343	1.01281e+06		1.07858e+06		1.0106e+06	1.7033e+06
O95164	Ubiquitin-like protein 3 OS=Homo sapiens OX=9606 GN=UBL3 PE=1 SV=1	UBL3	18.7808	18.4578	17.8935	17.4887	21.1665	18.0828	18.8075	18.3752	18.6399	17.6641	18.6746	20.8574	21.5621	16.9842	19.1452	716383	657642			549249	792893	919611	674636	564316	737887	1.00736e+06	3.57669e+06	599867		791636
O00194	Ras-related protein Rab-27B OS=Homo sapiens OX=9606 GN=RAB27B PE=1 SV=4	RAB27B	17.0574	18.5858	18.5644	15.9866	15.81	18.5878	18.257	18.5191	17.0794	16.6695	18.4318	18.7658	21.117	17.9316	18.2892		198870	242071			1.43559e+06	173750	206265	244091		235564	232210	1.24809e+06	298010	558024
Q53RT3	Retroviral-like aspartic protease 1 OS=Homo sapiens OX=9606 GN=ASPRV1 PE=1 SV=1	ASPRV1	15.9449	15.2252	15.5819	15.1771	15.0006	16.1733	19.4749	14.3954	16.3294	15.5569	15.5244	15.1912	20.0138	14.6726	15.1907							873894						1.01821e+06
O75608	Acyl-protein thioesterase 1 OS=Homo sapiens OX=9606 GN=LYPLA1 PE=1 SV=1	LYPLA1	21.4812	23.2111	21.2861	23.9447	21.875	21.8824	20.7192	21.1409	21.9592	22.5835	22.4679	23.0131	22.5324	21.9382	22.6062	3.38243e+06	1.28847e+07	2.00057e+06	6.50947e+06	3.18521e+06	4.28305e+06	2513436	3.33274e+06	2.18511e+06	16219687	1.01446e+07	11576709	4.17103e+06	6.00146e+06	3.38172e+06
P62826	GTP-binding nuclear protein Ran OS=Homo sapiens OX=9606 GN=RAN PE=1 SV=3	RAN	21.3675	21.8433	20.4341	21.5868	21.3859	20.9741	20.717	20.2038	20.9639	20.0014	22.0286	22.5925	21.0817	22.3963	21.5945	2.3238e+06	3.71129e+06	1.27164e+06	1.45688e+06	2603660	2.67569e+06	1.86558e+06	1.29394e+06	1.28518e+06	2.01354e+06	5.56181e+06	6429614	1.75072e+06	9458922	1966497
Q13085	Acetyl-CoA carboxylase 1 OS=Homo sapiens OX=9606 GN=ACACA PE=1 SV=2	ACACA	15.8794	19.676	20.6636	15.3192	15.1427	16.0966	13.3195	14.33	18.6575	20.4446	15.459	19.4158	18.8841	19.5314	17.3026		958011	1.64721e+06						202816	3174171		824439	421667	1.43451e+06	78370.7
O60437	Periplakin OS=Homo sapiens OX=9606 GN=PPL PE=1 SV=4	PPL	21.1824	16.0482	19.0777	15.848	21.6434	16.1851	20.1912	15.2183	20.4285	16.3799	19.3594	16.0141	21.0584	15.3435	18.9973	1.28031e+06		380343		2383532	201764	811619		1.84853e+06		547697		1.31927e+06		677488
P53602	Diphosphomevalonate decarboxylase OS=Homo sapiens OX=9606 GN=MVD PE=1 SV=1	MVD	21.7122	19.5825	19.6571	19.006	20.1073	19.6262	18.7711	17.3436	18.1032	19.2669	19.398	20.3312	15.0991	20.2984	18.9305	2.50456e+06	657188	703069	230708	1.01681e+06	1.30726e+06	410956	151236	220040	1.02708e+06	762194	1.13818e+06		2.09346e+06	385883
Q5T601	Adhesion G-protein coupled receptor F1 OS=Homo sapiens OX=9606 GN=ADGRF1 PE=1 SV=2	ADGRF1	20.2732	16.1659	15.9771	22.3766	18.784	14.8374	14.3257	15.3361	21.1865	20.4289	16.4651	22.4919	19.1812	15.0678	18.3323	628316			2.33494e+06	397596				2.80204e+06	1.56334e+06		3.46179e+06	434747		382987
Q9Y5X9	Endothelial lipase OS=Homo sapiens OX=9606 GN=LIPG PE=1 SV=1	LIPG	17.7566	20.7264	21.2105	20.2417	20.2335	20.8175	21.4405	19.8824	20.0029	20.101	20.4064	17.5501	20.6813	15.5845	18.8578	1.47204e+06	1.32428e+07	1.41148e+06	371603	758996	478653	2.38388e+07	8.01358e+06	131651	1.66962e+07	1.39817e+07	1.50994e+06	859569		58831.2
P46108	Adapter molecule crk OS=Homo sapiens OX=9606 GN=CRK PE=1 SV=2	CRK	17.0558	16.3362	16.8114	16.4066	16.2301	13.8328	14.4959	15.5063	16.6414	16.6679	16.6354	16.3021	15.9647	15.9021	17.1663									240802						342435
Q13404	Ubiquitin-conjugating enzyme E2 variant 1 OS=Homo sapiens OX=9606 GN=UBE2V1 PE=1 SV=2	UBE2V1	23.2421	23.5969	23.3401	24.7019	24.2923	23.9699	24.4803	23.6394	23.4831	23.3854	24.3107	25.9183	23.9546	23.0527	24.2397	1.74552e+07	2.56333e+07	7.48711e+06	9.91508e+06	15333232	1.32646e+07	51888108	2.86765e+07	4.57879e+06	43057296	55411278	132052528	1.0074e+07	11710279	7.64593e+06
P05164	Myeloperoxidase OS=Homo sapiens OX=9606 GN=MPO PE=1 SV=1	MPO	20.5034	21.0989	15.3608	20.6166	18.4487	17.3649	12.4144	17.987	17.521	20.4561	18.8626	18.3273	18.5215	20.744	16.3823	2.77231e+06	4.81044e+06		1.05681e+06	483094			604400		5.99216e+06	1.34554e+06	726051	421856	4.27643e+06
P27169	Serum paraoxonase/arylesterase 1 OS=Homo sapiens OX=9606 GN=PON1 PE=1 SV=3	PON1	16.3364	15.6168	17.3526	18.8148	17.8077	17.018	19.0402	14.787	17.174	15.9485	15.916	15.5827	13.499	19.2761	16.0354			431496	612636	626137		492882							3.12449e+06
Q9NRQ2	Phospholipid scramblase 4 OS=Homo sapiens OX=9606 GN=PLSCR4 PE=1 SV=2	PLSCR4	21.529	20.7324	20.1345	22.9628	15.9097	21.6003	21.7022	21.6856	20.8886	20.4905	21.0851	20.7904	22.3278	23.2783	21.1298	5254879	3.47413e+06	670775	2.45503e+06		3.14621e+06	7.46652e+06	7306534	929259	5.71389e+06	5.84718e+06	3.72772e+06	2.69621e+06	11317384	1.08557e+06
P01714	Immunoglobulin lambda variable 3-19 OS=Homo sapiens OX=9606 GN=IGLV3-19 PE=1 SV=2	IGLV3-19	15.4519	17.2852	16.403	15.9983	18.1318	16.3305	18.4561	18.7319	22.0557	18.4114	17.7535	18.5684	22.6964	17.2018	14.8625		245673			188313	99476.5	606985	727445	2.54554e+06	1.04303e+06	447961	616268	3.69993e+06	178245
Q99519	Sialidase-1 OS=Homo sapiens OX=9606 GN=NEU1 PE=1 SV=1	NEU1	16.4581	15.7385	15.3166	14.9119	14.7353	15.9253	13.8982	14.9086	16.0814	16.0701	16.0377	15.7044	14.47	19.7893	14.9427														2275021
P35542	Serum amyloid A-4 protein OS=Homo sapiens OX=9606 GN=SAA4 PE=1 SV=2	SAA4	25.2733	25.4219	25.26	25.1226	25.5793	25.2537	25.6205	25.6605	25.6389	26.1975	26.0272	26.5002	25.0024	27.8336	26.1687	30418504	3.87222e+07	35976976	1.68541e+07	4.75167e+07	59654136	4.8761e+07	49624524	3.7688e+07	128929208	7.76356e+07	84270496	26448246	4.08817e+08	53774000
Q15008	26S proteasome non-ATPase regulatory subunit 6 OS=Homo sapiens OX=9606 GN=PSMD6 PE=1 SV=1	PSMD6	15.7083	14.9887	19.0639	15.3603	15.1837	16.2267	19.1145	14.1589	16.3827	18.5076	15.2879	19.5299	14.9184	20.0464	17.9039			528247				802003			933380		1004693		1.99246e+06	108638
Q96SL4	Glutathione peroxidase 7 OS=Homo sapiens OX=9606 GN=GPX7 PE=1 SV=1	GPX7	16.6971	15.9775	14.8387	19.8169	18.5582	16.1643	14.1372	15.1476	16.3204	16.3091	16.2767	15.9434	13.992	13.9294	15.1817				871861	748455
P23083	Immunoglobulin heavy variable 1-2 OS=Homo sapiens OX=9606 GN=IGHV1-2 PE=1 SV=2	IGHV1-2	14.7173	13.9977	16.7818	16.377	16.2005	16.2009	19.0639	20.1756	20.7718	20.3716	19.3011	13.9636	20.8021	15.8726	15.2183							1.53908e+06	3.29226e+06	816940	6752883	2.17898e+06		765442
P55011	Solute carrier family 12 member 2 OS=Homo sapiens OX=9606 GN=SLC12A2 PE=1 SV=1	SLC12A2	17.3474	18.4922	19.383	19.2436	18.623	18.8348	18.4241	18.6089	17.9963	17.5409	18.9731	17.8416	17.439	16.8022	17.7694	110152	279706	1.09957e+06	514407	687245	440789	292780	329414	119236	281336	514504	183642	251143	350839	100694
Q9UQN3	Charged multivesicular body protein 2b OS=Homo sapiens OX=9606 GN=CHMP2B PE=1 SV=1	CHMP2B	22.8157	21.7286	21.9536	21.4452	22.2688	22.3053	21.9758	22.0232	22.8552	21.6417	22.1117	21.4304	23.0635	20.7865	20.5954	1.25131e+07	6.76348e+06	3.15513e+06	1.143e+06	4.15549e+06	3941931	8808941	9011543	2.7917e+06	1.23864e+07	1.16259e+07	5.66957e+06	5.98483e+06	2.68216e+06	576075
P68402	Platelet-activating factor acetylhydrolase IB subunit alpha2 OS=Homo sapiens OX=9606 GN=PAFAH1B2 PE=1 SV=1	PAFAH1B2	19.542	16.7058	16.3135	15.9087	15.7322	17.3778	14.8655	15.8759	16.1578	19.4046	17.005	16.6717	19.1303	20.3084	17.4919	260357					758789			157564	528694			332379	1.63366e+06	392614
Q9Y3L5	Ras-related protein Rap-2c OS=Homo sapiens OX=9606 GN=RAP2C PE=1 SV=1	RAP2C	21.3924	22.142	22.3947	20.6326	20.2648	20.742	20.2066	14.6017	20.2028	22.3738	23.1095	20.4297	21.308	21.3298	21.2859	2.27081e+06	4.38442e+06	4.09521e+06	622166	990395	2.86676e+06	1.25785e+06		954262	1.00133e+07	1.12996e+07	1.37903e+06	1.69458e+06	3.73699e+06	1.99804e+06
Q13438	Protein OS-9 OS=Homo sapiens OX=9606 GN=OS9 PE=1 SV=1	OS9	17.7135	16.9938	19.2086	20.581	18.2825	18.4741	15.1535	16.164	14.8907	17.3255	17.293	16.9597	14.4053	14.3427	17.2044			833393	1111857	464256	949048									188171
P02654	Apolipoprotein C-I OS=Homo sapiens OX=9606 GN=APOC1 PE=1 SV=1	APOC1	15.0414	19.1911	20.0384	16.0949	15.9184	16.159	12.4814	20.328	18.7166	19.4697	20.609	14.2877	19.0786	20.2462	17.7493		1.22375e+06	623799					2.92313e+06	202365	2.88704e+06	4.30947e+06		281843	1.37524e+06	102287
Q96JB6	Lysyl oxidase homolog 4 OS=Homo sapiens OX=9606 GN=LOXL4 PE=1 SV=1	LOXL4	19.5175	20.1849	19.1448	18.8472	20.5448	19.4143	20.035	19.8286	21.15	20.0464	19.5508	17.7659	19.7138	18.4539	18.863	2.52938e+06	4.61307e+06	324678	136120	906920	370654	4562634	3.91431e+06	597139	8.15109e+06	3917717	889063	423281	383923	120926
O14556	Glyceraldehyde-3-phosphate dehydrogenase, testis-specific OS=Homo sapiens OX=9606 GN=GAPDHS PE=1 SV=2	GAPDHS	30.1526	25.1993	20.1832	21.0051	21.2217	21.1901	16.513	17.5235	21.1335	24.3516	18.6525	18.3192	20.5736	23.0667	21.1976	1.29935e+08	4.81598e+06	3.28319e+06	2.99077e+06	7138601	7981487			3.71207e+06	5205122			3.78219e+06	46249736	3.83553e+06
P28482	Mitogen-activated protein kinase 1 OS=Homo sapiens OX=9606 GN=MAPK1 PE=1 SV=3	MAPK1	16.6363	15.9167	15.5343	15.1295	14.953	15.5295	14.0764	15.0868	15.6855	16.2483	16.2158	15.8826	14.6876	19.7702	14.5469														1.93069e+06
Q9Y5Q5	Atrial natriuretic peptide-converting enzyme OS=Homo sapiens OX=9606 GN=CORIN PE=1 SV=2	CORIN	16.0371	18.5996	18.053	20.2117	18.7865	18.5019	20.2275	17.1652	16.1193	17.7488	18.8801	15.2834	14.856	14.7935	17.8321		407253	273711	629791	481734	413744	1.3812e+06	163679	38379.2	439197	651963				124337
Q96HR9	Receptor expression-enhancing protein 6 OS=Homo sapiens OX=9606 GN=REEP6 PE=1 SV=2	REEP6	16.7269	16.0073	17.4947	15.8752	15.6987	14.6931	14.167	15.1774	14.8492	16.339	16.3065	15.9732	15.4333	15.3708	17.4044			124582												222466
Q8IX04	Ubiquitin-conjugating enzyme E2 variant 3 OS=Homo sapiens OX=9606 GN=UEVLD PE=1 SV=2	UEVLD	19.4115	16.2755	15.4811	15.0764	14.8998	15.2238	14.4352	15.4456	18.451	16.6071	16.5747	16.2414	20.1284	14.5719	14.2412	320499								321857				1.18216e+06
Q6P1N0	Coiled-coil and C2 domain-containing protein 1A OS=Homo sapiens OX=9606 GN=CC2D1A PE=1 SV=1	CC2D1A	17.2396	16.52	17.7371	14.5897	17.2136	17.1378	14.6797	17.9744	17.7724	18.223	16.8192	16.4859	17.3453	15.8597	16.0164			359248		264550	226394		124621	170018	265106			240645	186655	49749.6
O43653	Prostate stem cell antigen OS=Homo sapiens OX=9606 GN=PSCA PE=1 SV=2	PSCA	22.569	22.117	16.6375	23.959	23.3652	21.5114	23.4777	23.2515	22.3313	22.7748	15.7532	23.4083	24.1716	15.7282	20.3749	5053648	4.2426e+06		4424401	6021720	7000687	11955152	1.0117e+07	5977982	1.30179e+07		10702353	8743778		1.52236e+06
P53634	Dipeptidyl peptidase 1 OS=Homo sapiens OX=9606 GN=CTSC PE=1 SV=2	CTSC	16.8151	16.0955	15.4221	15.0173	14.8408	15.4629	14.2552	15.2656	18.8965	16.4271	16.3946	16.0614	14.5754	21.4042	14.4803									371380					6476859
P51665	26S proteasome non-ATPase regulatory subunit 7 OS=Homo sapiens OX=9606 GN=PSMD7 PE=1 SV=2	PSMD7	17.0598	16.3402	20.0551	14.5666	14.3901	15.6688	14.4999	15.5103	15.8249	19.6923	16.6394	16.3061	17.694	18.7382	17.7392			1.82027e+06							831466			311382	1.39471e+06	142669
Q96SA4	Serine incorporator 2 OS=Homo sapiens OX=9606 GN=SERINC2 PE=2 SV=3	SERINC2	15.8587	15.1391	16.0648	15.6601	15.4835	15.7765	13.2988	14.3093	15.9325	19.0751	15.4383	15.105	15.2181	15.1556	14.7939										1.24631e+06
Q8WVE6	Transmembrane protein 171 OS=Homo sapiens OX=9606 GN=TMEM171 PE=1 SV=3	TMEM171	15.7819	17.4653	17.1015	16.6968	16.5202	17.4043	16.4463	17.0061	16.1478	17.9066	18.1848	13.853	16.2549	16.1923	15.0092	135572	500042				189146	270765	395082		1.32056e+06	1.0852e+06
P55327	Tumor protein D52 OS=Homo sapiens OX=9606 GN=TPD52 PE=1 SV=2	TPD52	20.6299	16.2653	16.9653	16.5605	16.384	17.0783	14.425	15.4354	17.0965	16.597	21.1185	16.2312	20.919	16.056	16.9872	751054					713771			349655		1.59489e+06		730932		320362
Q8TF65	PDZ domain-containing protein GIPC2 OS=Homo sapiens OX=9606 GN=GIPC2 PE=1 SV=1	GIPC2	17.8959	17.1762	17.74	20.0719	20.7	15.9394	15.3359	16.3464	18.571	18.4949	17.4754	17.1421	14.8702	14.8076	17.4341			218183	566012	1.79701e+06	256528			769002	203104					345599
P55001	Microfibrillar-associated protein 2 OS=Homo sapiens OX=9606 GN=MFAP2 PE=1 SV=1	MFAP2	15.882	19.208	18.8516	15.6943	19.4115	17.8901	19.9233	14.3325	18.529	15.494	19.6306	15.1283	15.2524	15.1898	17.3773		691389	361739		564438	319994	1.24564e+06		241044		1.22138e+06				107224
Q99943	1-acyl-sn-glycerol-3-phosphate acyltransferase alpha OS=Homo sapiens OX=9606 GN=AGPAT1 PE=1 SV=2	AGPAT1	14.5738	17.6618	18.3153	17.9078	18.3607	17.8776	18.0546	17.5946	16.9308	17.9852	17.9136	16.3001	15.5048	15.4423	16.6921		586204	209381	81346.4	228725	152611	844567	607798		1.42663e+06	919945	235122			32079.3
O60568	Multifunctional procollagen lysine hydroxylase and glycosyltransferase LH3 OS=Homo sapiens OX=9606 GN=PLOD3 PE=1 SV=1	PLOD3	16.0254	20.0453	20.0927	21.1819	14.4018	20.2472	20.2609	14.4759	21.1666	19.2247	21.0289	21.4993	19.0088	20.5117	15.709		1.11844e+06	1.85322e+06	2.03174e+06		835507	1.42503e+06		764391	1.23163e+06	2.91475e+06	3158137	768350	4.72971e+06
O43324	Eukaryotic translation elongation factor 1 epsilon-1 OS=Homo sapiens OX=9606 GN=EEF1E1 PE=1 SV=1	EEF1E1	15.8611	15.1414	20.4445	15.6542	15.4777	17.5458	18.6137	19.1642	16.4689	15.4731	18.1913	19.0037	18.8288	19.5122	18.5093			1.12185e+06			241632	509850	739181	55409.6		456962	627534	321714	1.12226e+06	225277
A6NKW6	Protein shisa-like-2B OS=Homo sapiens OX=9606 GN=SHISAL2B PE=3 SV=2	SHISAL2B	16.8442	16.1246	16.7653	19.9482	16.8425	17.064	19.1861	15.2948	15.538	16.4563	18.9854	16.0905	14.6271	14.5646	17.012			131391	614856	146719	227997	383509				400810				105147
O75955	Flotillin-1 OS=Homo sapiens OX=9606 GN=FLOT1 PE=1 SV=3	FLOT1	17.3703	16.6506	16.1849	21.0182	15.6035	17.4651	14.8103	15.8208	15.9195	16.9823	19.7655	16.6165	20.0766	15.2756	17.6535				788544		709665			117594		478015		700216		386626
Q16658	Fascin OS=Homo sapiens OX=9606 GN=FSCN1 PE=1 SV=3	FSCN1	21.5342	22.0184	23.1097	22.5975	22.4367	22.8398	22.5256	22.1812	21.7705	23.5383	23.2347	23.3107	21.2409	23.7095	23.2705	4.14298e+06	6654804	7.14557e+06	2581793	4744038	6.9811e+06	10379268	8.09208e+06	1.60922e+06	37117976	20378940	16799626	1.71945e+06	20673158	4.49839e+06
Q9BXI6	TBC1 domain family member 10A OS=Homo sapiens OX=9606 GN=TBC1D10A PE=1 SV=1	TBC1D10A	14.7547	18.7168	17.7126	17.3078	17.1313	18.1178	18.6267	20.2147	17.8677	18.9891	18.2087	18.0207	16.8659	19.4431	18.4641		1.07445e+06				524883	1.10762e+06	3296226	213498	2.52391e+06	995781	683570		340031	319017
Q9NRM0	Solute carrier family 2, facilitated glucose transporter member 9 OS=Homo sapiens OX=9606 GN=SLC2A9 PE=1 SV=2	SLC2A9	19.6225	15.1842	16.4141	19.9764	15.8328	18.2479	18.438	18.0256	20.2862	19.4725	18.5688	18.8364	19.4432	19.8033	16.8194	790396			326748		517949	438219	325932	1.02909e+06	1.59106e+06	576282	542540	385086	1.07357e+06	91992.6
Q9UN36	Protein NDRG2 OS=Homo sapiens OX=9606 GN=NDRG2 PE=1 SV=2	NDRG2	17.5779	16.8582	18.8822	15.4525	20.3903	17.3235	15.0179	16.0284	17.2733	17.1899	22.9441	16.8241	15.0105	20.0056	17.9133			436913		1.3154e+06	592001			276557		3.74788e+06			1.81702e+06	425964
P56937	3-keto-steroid reductase/17-beta-hydroxysteroid dehydrogenase 7 OS=Homo sapiens OX=9606 GN=HSD17B7 PE=1 SV=1	HSD17B7	20.9241	17.45	17.8344	19.7987	19.2425	19.0041	15.6097	20.802	19.0169	20.8703	17.7491	17.4159	17.3266	18.8657	18.4844	405123		515659	1.03692e+06	1.4486e+06	1.1721e+06		464352	572006	871724			318730	2.01188e+06	390860
P01019	Angiotensinogen OS=Homo sapiens OX=9606 GN=AGT PE=1 SV=1	AGT	16.4978	15.7782	15.2372	14.8324	14.6558	15.965	13.9379	14.9484	16.1211	16.1099	16.0774	15.7441	14.3905	20.4253	14.9825														3.73568e+06
P54577	Tyrosine--tRNA ligase, cytoplasmic OS=Homo sapiens OX=9606 GN=YARS1 PE=1 SV=4	YARS1	21.5717	17.1403	15.5387	18.447	20.8741	18.3748	15.3	16.3104	18.7259	20.3107	17.4395	21.3353	20.496	14.6295	19.4261	786612			207643	2.29403e+06	1.19618e+06			738078	733107		790360	1.46555e+06		1.18513e+06
Q9H772	Gremlin-2 OS=Homo sapiens OX=9606 GN=GREM2 PE=1 SV=1	GREM2	19.8196	22.3377	21.8519	23.6916	22.1305	22.6547	22.4358	22.0973	22.2632	21.4161	22.8935	23.021	21.4927	20.787	21.7995	631667	4.15495e+06	5.92654e+06	1.09312e+07	7.6098e+06	6.18718e+06	4.88043e+06	3.82059e+06	2.28153e+06	4.26655e+06	8.04993e+06	6.87739e+06	4.06057e+06	5.40785e+06	1.63511e+06
P09651	Heterogeneous nuclear ribonucleoprotein A1 OS=Homo sapiens OX=9606 GN=HNRNPA1 PE=1 SV=5	HNRNPA1	16.469	15.7494	15.2949	14.8901	14.7136	15.9362	13.9091	14.9195	16.0922	16.081	16.0486	15.7153	14.4482	19.9636	14.9536														2.60624e+06
P40121	Macrophage-capping protein OS=Homo sapiens OX=9606 GN=CAPG PE=1 SV=2	CAPG	18.6468	18.5529	19.5677	18.6355	19.3517	18.7278	17.8622	16.9523	20.1557	18.0971	20.0627	18.9771	18.6598	17.3071	16.8384	268529	288933	582593	157335	530955	886372	196419	103484	1.15363e+06	409706	1.08438e+06	399591	272879	232091	114384
Q96AQ2	Transmembrane protein 125 OS=Homo sapiens OX=9606 GN=TMEM125 PE=2 SV=1	TMEM125	19.5998	20.2157	16.7597	16.355	20.8539	18.7036	17.7159	18.4127	18.9406	18.4705	15.4785	19.6075	20.5238	15.8505	18.0089	780687	1.3739e+06			970381	899582	266556	427689	512816	797126		928987	640892		265706
P54578	Ubiquitin carboxyl-terminal hydrolase 14 OS=Homo sapiens OX=9606 GN=USP14 PE=1 SV=3	USP14	17.0033	16.2837	16.1381	15.7333	15.5568	14.5586	14.4434	15.4539	14.7147	16.6154	16.5829	16.2496	15.2914	18.9535	17.7671														721277	314016
P62140	Serine/threonine-protein phosphatase PP1-beta catalytic subunit OS=Homo sapiens OX=9606 GN=PPP1CB PE=1 SV=3	PPP1CB	16.6544	19.7953	18.3469	15.5874	19.2194	17.754	19.1131	19.57	16.962	18.572	16.234	15.9007	18.8934	15.0829	18.3549		608111	274560		532084	461858	415870	565047	129032	506570			352415		334890
O60343	TBC1 domain family member 4 OS=Homo sapiens OX=9606 GN=TBC1D4 PE=1 SV=2	TBC1D4	16.2119	15.4923	15.9779	15.5732	15.3966	15.9887	13.652	14.6624	15.6663	15.9888	15.7915	15.4582	15.715	15.0687	14.7204		41865.5				98998.9				114880	67893.9	42143.4	39314.3		19648.1
P01031	Complement C5 OS=Homo sapiens OX=9606 GN=C5 PE=1 SV=4	C5	16.4003	15.6807	15.4323	15.0275	14.851	15.8675	13.8404	14.8508	16.0235	16.0123	15.9798	15.6466	14.5856	18.8641	14.8849														1.10574e+06
Q8WUW1	Protein BRICK1 OS=Homo sapiens OX=9606 GN=BRK1 PE=1 SV=1	BRK1	20.441	16.6385	19.2648	15.0062	19.0811	18.767	19.0568	20.5824	19.9244	16.9701	19.9621	16.6044	19.0835	18.8466	18.18	508683		776064		723258	1.01472e+06	245576	699874	1.09489e+06		552417		601498	1.10872e+06	322963
Q6XQN6	Nicotinate phosphoribosyltransferase OS=Homo sapiens OX=9606 GN=NAPRT PE=1 SV=2	NAPRT	17.4341	16.7145	18.8493	15.1536	18.4416	16.5544	14.8742	15.8847	17.3921	17.0462	17.0137	20.3233	14.7117	20.4136	16.4859			525372		419213	255603			220968			526449		2.96587e+06	116527
P51674	Neuronal membrane glycoprotein M6-a OS=Homo sapiens OX=9606 GN=GPM6A PE=1 SV=2	GPM6A	16.0403	15.3207	16.4348	16.03	15.8535	16.7154	13.4804	19.6023	15.381	15.6523	15.6199	15.2866	15.5881	15.5255	14.2424						199642		884447
Q9NTK5	Obg-like ATPase 1 OS=Homo sapiens OX=9606 GN=OLA1 PE=1 SV=2	OLA1	16.2361	15.5165	15.4702	15.0655	14.8889	15.9937	13.6762	14.6866	16.1497	15.8482	18.1386	15.4824	14.6235	19.4317	15.0111											339689			1.59622e+06
A0A0C4DH26	Probable non-functional immunoglobulin kappa variable 6D-41 OS=Homo sapiens OX=9606 GN=IGKV6D-41 PE=1 SV=1	IGKV6D-41	16.8639	16.1443	15.701	15.2962	15.1196	15.1352	14.304	15.3144	20.0748	16.4759	16.4435	16.1102	20.3651	14.7917	14.1526									1.0548e+06				1.19603e+06
O00571	ATP-dependent RNA helicase DDX3X OS=Homo sapiens OX=9606 GN=DDX3X PE=1 SV=3	DDX3X	16.834	16.1143	18.7007	15.5018	17.1284	16.5498	14.274	15.2845	16.0257	19.0367	16.4135	16.0803	16.5033	14.9973	16.2257			372307		132528	213942			71968.2	617303			71342.6		81703.6
Q9Y394	Dehydrogenase/reductase SDR family member 7 OS=Homo sapiens OX=9606 GN=DHRS7 PE=1 SV=1	DHRS7	18.9792	18.8759	17.0688	16.664	16.4875	17.4028	13.5102	14.5206	14.7172	19.5791	15.6497	19.6058	16.2221	19.6664	18.1368	450936	482066				509375				1.52653e+06		824041		620187	405032
Q9BXF6	Rab11 family-interacting protein 5 OS=Homo sapiens OX=9606 GN=RAB11FIP5 PE=1 SV=1	RAB11FIP5	19.3038	17.764	17.0985	16.6937	16.5172	17.0457	13.8047	14.8151	16.3273	15.9767	19.5505	19.141	19.5278	16.1892	17.0503	460451	181863				497881			146372		826868	486843	254091		238788
P08123	Collagen alpha-2(I) chain OS=Homo sapiens OX=9606 GN=COL1A2 PE=1 SV=7	COL1A2	20.5629	16.7266	16.284	15.8792	15.7026	16.4162	13.483	16.1403	15.5292	15.655	15.6225	15.2892	18.2019	15.3747	16.1905	1.37736e+06	110740				146416		80116					178258		59859.4
A0A0C4DH24	Immunoglobulin kappa variable 6-21 OS=Homo sapiens OX=9606 GN=IGKV6-21 PE=3 SV=1	IGKV6-21	16.7117	15.992	18.3548	14.4048	14.2282	16.1788	14.1517	15.1622	16.3349	16.3237	16.2912	15.9579	20.3634	13.9003	15.1963			626645										2216037
P01742	Immunoglobulin heavy variable 1-69 OS=Homo sapiens OX=9606 GN=IGHV1-69 PE=1 SV=2	IGHV1-69	15.1167	14.397	16.4359	16.0311	15.8546	16.1475	12.5567	20.5908	16.3036	20.2144	14.6962	14.3629	15.5892	15.5266	15.1649								3.32887e+06		4.59172e+06
P62273	40S ribosomal protein S29 OS=Homo sapiens OX=9606 GN=RPS29 PE=1 SV=2	RPS29	19.4207	20.149	20.8913	18.494	19.1382	20.1962	13.3622	18.9087	16.5292	19.7166	19.3936	18.315	20.1365	19.0123	18.3706	678568	1.29098e+06	2406523	235393	755692	1.00567e+06		593565		1.86067e+06	1.00794e+06	373205	1.25332e+06	1.2489e+06	135643
Q5XG92	Carboxylesterase 4A OS=Homo sapiens OX=9606 GN=CES4A PE=2 SV=2	CES4A	18.4642	20.9554	19.3455	21.4506	21.4625	20.1207	20.9579	19.1527	18.6287	15.4774	22.4576	23.3048	20.3133	18.5087	21.295	363706	2.34828e+06	854837	1.89512e+06	3925183	884687	2.58137e+06	731173	152142		8767313	1.23349e+07	1.46944e+06	913635	954517
Q9H1C7	Cysteine-rich and transmembrane domain-containing protein 1 OS=Homo sapiens OX=9606 GN=CYSTM1 PE=1 SV=1	CYSTM1	21.292	22.2696	21.8064	22.4615	21.7586	21.2	22.4221	23.0513	24.183	22.3625	21.8728	22.5162	23.116	21.9382	21.685	3878755	8.77113e+06	2.6528e+06	2.15265e+06	2.71655e+06	2.20802e+06	10697924	1.63786e+07	8444518	18194164	8.78018e+06	10725315	5778998	5.54836e+06	1.47746e+06
P09132	Signal recognition particle 19 kDa protein OS=Homo sapiens OX=9606 GN=SRP19 PE=1 SV=3	SRP19	15.8643	15.1447	16.062	15.6573	15.4807	15.7737	13.3044	14.3149	15.9297	17.5617	15.4439	15.1106	15.2153	15.1528	14.7911										434846
P01701	Immunoglobulin lambda variable 1-51 OS=Homo sapiens OX=9606 GN=IGLV1-51 PE=1 SV=2	IGLV1-51	22.7913	17.6562	21.0055	18.1281	18.1067	19.105	20.1321	20.1583	23.742	22.5485	19.6821	19.286	22.9109	19.4732	17.6285	8.5437e+06	279175	2.64784e+06	185681	375816	381441	1.70433e+06	1.718e+06	4.59103e+06	16125880	1.49855e+06	890510	8.71751e+06	1.74753e+06	65533.9
Q6EEV6	Small ubiquitin-related modifier 4 OS=Homo sapiens OX=9606 GN=SUMO4 PE=1 SV=2	SUMO4	16.5602	15.8406	16.2826	15.8779	15.7013	14.8572	14.0003	15.0107	15.0133	16.1722	22.0077	15.8065	15.4359	15.3734	18.0392											3.96505e+06				308302
P62906	60S ribosomal protein L10a OS=Homo sapiens OX=9606 GN=RPL10A PE=1 SV=2	RPL10A	20.3193	16.1279	18.0578	15.1571	14.9806	15.2906	14.2876	15.298	18.1817	20.4453	16.427	16.0938	17.7244	20.9875	16.76	666106		302770						254977	1.62347e+06			211189	4.40395e+06	94064.8
O60749	Sorting nexin-2 OS=Homo sapiens OX=9606 GN=SNX2 PE=1 SV=2	SNX2	22.3025	16.2435	16.462	16.0573	15.8807	14.2749	14.4032	15.4137	17.6332	16.5752	16.5427	16.2094	15.6153	21.0971	17.4037	2.43066e+06								352487					2.54611e+06	297149
Q5T749	Keratinocyte proline-rich protein OS=Homo sapiens OX=9606 GN=KPRP PE=1 SV=1	KPRP	15.6119	14.8923	16.1882	15.7835	15.6069	15.8999	19.0493	14.0624	16.056	15.7932	15.1915	14.8582	15.3416	15.279	14.9173							819558			152042
Q9H246	Uncharacterized protein C1orf21 OS=Homo sapiens OX=9606 GN=C1orf21 PE=1 SV=1	C1orf21	16.5028	17.7156	16.3172	18.3014	15.7358	16.6595	13.9429	14.9533	17.0922	17.8384	16.0823	15.7491	15.4705	15.4079	13.8975		159806		109435		243922			159264	338414
P02787	Serotransferrin OS=Homo sapiens OX=9606 GN=TF PE=1 SV=3	TF	11.7586	19.3373	17.5481	23.9446	16.9668	18.3933	20.0746	17.417	18.5494	14.4725	20.7333	22.419	16.7014	16.6389	17.4107		13179297		2330143			2.41089e+07	3.78216e+06		879707	45712532	115003371
Q9NRX4	14 kDa phosphohistidine phosphatase OS=Homo sapiens OX=9606 GN=PHPT1 PE=1 SV=1	PHPT1	17.5203	16.8007	15.8309	15.4261	21.6035	19.856	14.9604	15.9708	14.5049	20.3903	17.0999	16.7666	14.9842	19.6808	17.0343					3105933	3.23157e+06				980283				1477426	218528
P21741	Midkine OS=Homo sapiens OX=9606 GN=MDK PE=1 SV=1	MDK	15.1167	18.4384	16.7847	16.3799	16.2034	15.7986	12.5568	13.5673	15.9547	14.7288	21.1638	14.363	15.938	15.8754	14.816		689307									6.00801e+06
O43396	Thioredoxin-like protein 1 OS=Homo sapiens OX=9606 GN=TXNL1 PE=1 SV=3	TXNL1	16.4528	15.7332	16.5111	16.1063	15.9298	14.7362	13.8929	14.9033	14.8923	18.4867	16.0324	15.6991	15.6644	15.6018	16.7669										549122					138804
P30566	Adenylosuccinate lyase OS=Homo sapiens OX=9606 GN=ADSL PE=1 SV=2	ADSL	16.7804	16.0608	15.8922	15.4874	15.3109	15.0275	14.2205	15.2309	15.1835	16.3924	16.36	16.0267	15.0455	18.8455	16.7009														793600	108352
Q05655	Protein kinase C delta type OS=Homo sapiens OX=9606 GN=PRKCD PE=1 SV=2	PRKCD	17.11	16.3904	16.1738	15.7691	15.5925	16.7817	14.5501	15.5605	17.5449	16.722	16.6896	16.3563	19.4775	15.2646	13.4336						366174			300620				465805
Q15631	Translin OS=Homo sapiens OX=9606 GN=TSN PE=1 SV=1	TSN	16.5914	15.8718	16.347	15.9422	15.7656	14.7617	14.0315	15.0419	14.9177	16.2035	16.171	15.8377	15.5003	15.4377	18.9668															626582
Q9UJU6	Drebrin-like protein OS=Homo sapiens OX=9606 GN=DBNL PE=1 SV=1	DBNL	22.9879	19.1654	21.6238	17.9644	21.9444	20.3394	19.2298	19.2713	20.4581	23.5347	19.0587	18.9472	19.2324	20.529	21.1718	1.27519e+07	1.03504e+06	3.35766e+06	136934	4.43875e+06	834189	1187608	1.20992e+06	438122	4.16042e+07	1.26685e+06	917051	562440	3.001e+06	710151
P62891	60S ribosomal protein L39 OS=Homo sapiens OX=9606 GN=RPL39 PE=1 SV=2	RPL39	17.3939	21.1426	21.2875	16.037	19.9926	18.8364	14.834	15.8444	16.8732	21.2335	16.9734	16.6402	21.2653	15.5325	18.9557		926758	1.54352e+06		665856	2.23002e+06			276646	1.91967e+06			1.33578e+06		1.15803e+06
P08493	Matrix Gla protein OS=Homo sapiens OX=9606 GN=MGP PE=1 SV=2	MGP	21.8074	21.4584	19.6008	21.1432	20.3961	21.3078	13.1785	21.239	21.7225	20.6096	22.1324	23.1137	21.1864	20.916	19.3854	4030384	3.63375e+06	669055	1.00421e+06	1229003	2813423		3390417	1.81424e+06	3.92413e+06	7641504	11797285	1.76466e+06	3.17801e+06	354861
P49207	60S ribosomal protein L34 OS=Homo sapiens OX=9606 GN=RPL34 PE=1 SV=3	RPL34	22.0735	19.8156	23.8122	15.7951	15.6185	18.8564	21.9355	22.0963	28.846	22.8836	21.7412	21.4281	26.0684	23.863	17.8738	41403668	9.94071e+06	10503636				47411444	5.24677e+07	34944820	1.62131e+08	4.97705e+07	3.13289e+07	44097668	20768894
Q9BSG0	Protease-associated domain-containing protein 1 OS=Homo sapiens OX=9606 GN=PRADC1 PE=1 SV=1	PRADC1	16.5088	18.2462	18.2573	14.8685	18.9688	18.6203	13.9489	18.7631	17.3946	17.4412	16.0884	15.7551	14.4266	14.3641	14.9353		229877	424689		736086	462481		357278	95658	255889
Q9Y3E7	Charged multivesicular body protein 3 OS=Homo sapiens OX=9606 GN=CHMP3 PE=1 SV=3	CHMP3	21.9552	21.2181	20.2719	21.0556	20.2801	20.5424	14.4784	21.1001	20.1077	20.607	21.6081	21.0723	21.0638	19.3008	20.6735	1.81361e+06	1.24946e+06	1.64795e+06	1.46188e+06	1.75425e+06	2.63435e+06		1.25063e+06	942822	1.59098e+06	2.15789e+06	1.16405e+06	2.50741e+06	1.60471e+06	1.37921e+06
Q99727	Metalloproteinase inhibitor 4 OS=Homo sapiens OX=9606 GN=TIMP4 PE=2 SV=1	TIMP4	17.3208	21.0608	19.7607	20.554	19.8187	20.3806	19.7319	21.079	20.4353	21.1155	20.4591	21.4743	19.8881	19.9148	19.3865		921142	1.36071e+06	1.21513e+06	1.49943e+06	2.43387e+06	402375	1.0133e+06	1.22277e+06	1.86079e+06	800044	1.26456e+06	1.30626e+06	2.8904e+06	584172
O76031	ATP-dependent Clp protease ATP-binding subunit clpX-like, mitochondrial OS=Homo sapiens OX=9606 GN=CLPX PE=1 SV=2	CLPX	23.141	14.8048	16.232	15.8272	15.6507	15.9436	12.9645	13.9749	16.0997	15.1364	15.104	14.7707	15.3853	15.3228	14.9611	11782314
P52823	Stanniocalcin-1 OS=Homo sapiens OX=9606 GN=STC1 PE=1 SV=1	STC1	15.7939	15.0743	15.6723	21.0342	15.091	16.2338	13.234	19.2329	18.7481	19.0052	19.0497	21.3216	14.8256	17.5431	18.2749				1137477				812160	196360	1.24183e+06	867879	3277973		374754	139804
P42685	Tyrosine-protein kinase FRK OS=Homo sapiens OX=9606 GN=FRK PE=1 SV=1	FRK	15.7439	18.7504	16.7384	16.3336	16.1571	15.2177	13.184	19.0247	18.9977	19.1617	17.9009	14.9902	19.6628	15.8291	18.0545		554020						727799	472151	1.43303e+06	405223		358121		242690
P01860	Immunoglobulin heavy constant gamma 3 OS=Homo sapiens OX=9606 GN=IGHG3 PE=1 SV=2	IGHG3	16.4823	15.7627	15.2683	14.8635	14.687	15.9495	13.9224	14.9328	16.1055	16.0943	16.0618	15.7286	14.4216	20.1762	14.9669														3.076e+06
Q32MZ4	Leucine-rich repeat flightless-interacting protein 1 OS=Homo sapiens OX=9606 GN=LRRFIP1 PE=1 SV=2	LRRFIP1	21.6344	21.8943	17.8279	19.0773	18.4463	16.1757	15.5063	16.5167	19.0497	17.6782	17.6458	17.3125	17.8536	17.7334	18.9175	712086	979132	1.1097e+06	1.35951e+06	1.80324e+06				251966				992812	1984087	227219
P62993	Growth factor receptor-bound protein 2 OS=Homo sapiens OX=9606 GN=GRB2 PE=1 SV=1	GRB2	17.1284	16.4087	19.6151	15.5231	15.3466	14.6438	14.5685	21.0637	20.3165	20.028	16.7079	16.3747	21.9481	19.5439	18.3543			691448					1145706	1.75329e+06	1.00062e+06			3.06175e+06	1.25636e+06	444712
Q5EB52	Mesoderm-specific transcript homolog protein OS=Homo sapiens OX=9606 GN=MEST PE=1 SV=2	MEST	16.0667	15.3471	19.0189	15.2781	15.1015	15.9505	13.5068	17.8496	16.1065	15.6788	15.6463	15.313	14.8361	14.7736	14.9679			542041					257690
P13796	Plastin-2 OS=Homo sapiens OX=9606 GN=LCP1 PE=1 SV=6	LCP1	17.088	16.3683	15.9803	15.5755	15.399	17.8841	17.0334	18.3414	14.7879	16.7	16.6675	16.3342	15.1336	20.2698	17.6321						677063	72843.9	178543						2.00369e+06	271824
O95630	STAM-binding protein OS=Homo sapiens OX=9606 GN=STAMBP PE=1 SV=1	STAMBP	18.9167	18.6812	20.3594	18.2813	20.5179	19.7692	20.0023	19.5322	19.4721	18.1774	20.1773	19.3752	20.8281	15.6731	18.321	775331	756264	735882	89804.9	869389	1.04418e+06	2.07336e+06	1.48168e+06	411099	1.03733e+06	2.81146e+06	1.26103e+06	894964		182949
O00622	CCN family member 1 OS=Homo sapiens OX=9606 GN=CCN1 PE=1 SV=1	CCN1	17.7544	20.5253	16.6766	16.2718	16.0953	16.3882	12.0753	18.181	16.5443	14.2473	14.2148	13.8815	15.8299	15.7673	15.4057	521639	4.08866e+06						874584
P43121	Cell surface glycoprotein MUC18 OS=Homo sapiens OX=9606 GN=MCAM PE=1 SV=2	MCAM	22.0122	18.8097	20.4386	20.1686	20.2106	20.0029	20.8865	21.3258	19.6515	18.4902	17.703	17.3698	19.0251	17.2741	19.584	889272	110931	3.59674e+06	1.53711e+06	3.25064e+06	1.97755e+06	513544	689280	749799	172900			1.18667e+06	765774	707209
P20930	Filaggrin OS=Homo sapiens OX=9606 GN=FLG PE=1 SV=3	FLG	15.8149	15.0953	15.5663	15.1615	14.985	16.3189	21.5494	14.2654	16.4749	15.4269	15.3945	15.0612	20.9653	14.657	15.3363							4027783						1.99046e+06
P02749	Beta-2-glycoprotein 1 OS=Homo sapiens OX=9606 GN=APOH PE=1 SV=3	APOH	15.4656	16.5334	17.7177	17.3129	17.1364	17.6199	16.8936	13.9162	17.8463	16.5376	19.5124	18.1027	16.871	16.8084	15.9325		144516				610568	203554		345533	281903	1501743	442034			90635.5
Q9Y639	Neuroplastin OS=Homo sapiens OX=9606 GN=NPTN PE=1 SV=2	NPTN	17.5195	21.3873	19.7264	15.2626	15.086	18.0473	14.9596	15.97	14.6693	17.1315	17.099	16.7658	19.4399	19.1665	17.9594		1.00649e+06	894689			823123							644700	1.15857e+06	370243
Q9Y2Z0	Protein SGT1 homolog OS=Homo sapiens OX=9606 GN=SUGT1 PE=1 SV=3	SUGT1	14.0654	17.4111	16.9615	16.5567	16.3802	16.6731	17.1782	16.0593	16.8292	17.3039	17.2254	17.9475	16.1148	16.0522	15.6905		700858					654413	298285		1.26552e+06	812172	1.04772e+06
Q9H4A4	Aminopeptidase B OS=Homo sapiens OX=9606 GN=RNPEP PE=1 SV=2	RNPEP	19.4136	18.7201	18.4663	17.0009	19.0302	18.3881	18.0537	17.8215	18.0355	18.4562	18.7352	18.9992	18.2568	19.5044	18.0039	498809	354184	386081	72044.4	604135	451220	244896	206376	170945	573747	471731	442989	293451	1513425	165280
Q13183	Solute carrier family 13 member 2 OS=Homo sapiens OX=9606 GN=SLC13A2 PE=1 SV=1	SLC13A2	19.993	15.5422	20.6291	16.4777	16.3011	18.7677	13.7019	20.2873	14.7118	15.8739	20.7008	21.3442	22.1	15.9732	19.0876	797256		720493			1.31684e+06		1.2195e+06			1.97088e+06	2.4075e+06	1755210		785829
P84243	Histone H3.3 OS=Homo sapiens OX=9606 GN=H3-3A PE=1 SV=2	H3-3A	22.0444	22.8178	21.8066	22.5361	16.0325	19.7521	19.4881	20.0226	23.7092	19.678	20.547	21.9164	22.9365	21.7703	19.5686	1.84784e+07	36270632	1.96327e+06	1.67741e+06		386748	3.95868e+06	5.67606e+06	2.90562e+06	8004045	9.90555e+06	20015059	3.77607e+06	3.65468e+06	162816
P29122	Proprotein convertase subtilisin/kexin type 6 OS=Homo sapiens OX=9606 GN=PCSK6 PE=1 SV=1	PCSK6	17.8516	20.9316	18.4948	20.6501	18.8538	19.4101	15.2917	21.698	17.6544	21.2328	17.4311	17.0979	16.5531	17.5316	18.8194		582978	949232	2.17887e+06	1.28864e+06	1.06965e+06		1.07717e+06	153220	1.39718e+06			217146	929426	339579
O95197	Reticulon-3 OS=Homo sapiens OX=9606 GN=RTN3 PE=1 SV=2	RTN3	17.2097	22.168	16.8268	16.4221	16.2455	17.6751	14.6498	15.6603	13.8195	16.8218	16.7893	16.456	15.9801	21.0067	18.4639		2143223				1.14607e+06								1.85709e+06	946602
O75223	Gamma-glutamylcyclotransferase OS=Homo sapiens OX=9606 GN=GGCT PE=1 SV=1	GGCT	23.8974	23.9534	22.8111	23.4773	24.0429	25.0987	25.1694	24.9353	23.8118	24.0817	23.643	23.441	24.5074	24.1144	23.8276	27046826	32288286	6316163	5164898	15702411	24221558	82305792	69274320	4.80174e+06	68641384	34317460	23331608	17988914	29755276	4.79794e+06
Q6UWU2	Beta-galactosidase-1-like protein OS=Homo sapiens OX=9606 GN=GLB1L PE=2 SV=1	GLB1L	14.7781	18.7177	17.0688	16.6641	16.4875	15.8531	19.7823	13.2286	16.0092	17.9028	14.3577	14.0244	16.2222	16.1596	14.8705		1057878					2.42786e+06			1169551
O15371	Eukaryotic translation initiation factor 3 subunit D OS=Homo sapiens OX=9606 GN=EIF3D PE=1 SV=1	EIF3D	16.3531	15.6335	20.1055	14.4739	14.2973	16.4683	13.7932	14.8036	16.6243	15.9652	15.9327	15.5994	14.032	20.0103	15.4857			2.01008e+06											3.59226e+06
O76003	Glutaredoxin-3 OS=Homo sapiens OX=9606 GN=GLRX3 PE=1 SV=2	GLRX3	17.476	16.7564	19.1172	15.613	15.4364	14.2063	14.9161	15.9265	16.9204	17.088	17.0556	16.7223	15.1711	19.2918	17.9432			460059						225539					991233	452914
P58546	Myotrophin OS=Homo sapiens OX=9606 GN=MTPN PE=1 SV=2	MTPN	17.2761	16.5565	16.3489	15.9441	19.864	16.7748	14.7162	15.7266	14.2311	16.8881	16.8557	16.5224	15.5022	15.4397	17.3408					649565	461645									326731
Q9UKW4	Guanine nucleotide exchange factor VAV3 OS=Homo sapiens OX=9606 GN=VAV3 PE=1 SV=1	VAV3	16.1591	15.4395	15.9146	15.5099	15.3333	15.6263	13.5992	14.6096	15.7824	15.7711	15.7387	15.4054	15.068	15.0054	14.6437
Q9UKK3	Protein mono-ADP-ribosyltransferase PARP4 OS=Homo sapiens OX=9606 GN=PARP4 PE=1 SV=3	PARP4	16.0775	15.3579	18.592	19.1026	18.857	20.7368	19.9358	19.8858	16.7642	15.6895	15.657	20.3128	14.1677	14.1051	15.6256			640841	470462	815139	1242859	1097224	1049133				1.33841e+06
Q8WUH6	Transmembrane protein 263 OS=Homo sapiens OX=9606 GN=TMEM263 PE=1 SV=1	TMEM263	16.7849	16.0653	15.709	15.3042	15.1276	15.2062	14.225	15.2354	19.5457	16.3969	16.3644	16.0312	19.851	14.7997	14.2236									695841				832864
P40926	Malate dehydrogenase, mitochondrial OS=Homo sapiens OX=9606 GN=MDH2 PE=1 SV=3	MDH2	16.4511	15.7314	15.3307	14.9259	14.7494	15.9183	13.8912	14.9016	16.0743	16.0631	16.0306	15.6974	14.484	19.6768	14.9357														2.08395e+06
Q8TBX8	Phosphatidylinositol 5-phosphate 4-kinase type-2 gamma OS=Homo sapiens OX=9606 GN=PIP4K2C PE=1 SV=3	PIP4K2C	16.8277	16.1081	19.4061	15.7386	15.562	17.0889	14.2678	15.2783	14.885	16.4398	16.4073	22.0495	15.2967	19.0926	17.6519			515176			364758						2651714		791409	257624
Q01469	Fatty acid-binding protein 5 OS=Homo sapiens OX=9606 GN=FABP5 PE=1 SV=3	FABP5	20.1199	17.6298	18.2679	15.4271	15.2505	17.6999	17.1571	17.3531	18.5114	17.1666	16.8335	16.195	21.0045	18.0804	15.3697	1.46003e+06	298414	290483			180833	235982	267581	153518	421015	226473	113776	1.70141e+06	486914
O00757	Fructose-1,6-bisphosphatase isozyme 2 OS=Homo sapiens OX=9606 GN=FBP2 PE=1 SV=2	FBP2	16.5062	15.7866	15.741	15.3362	15.1597	15.4528	13.9463	14.9567	15.6089	19.7007	16.0857	15.7525	14.8943	20.6428	14.4703										1.22754e+06				3063150
Q2M2H8	Probable maltase-glucoamylase 2 OS=Homo sapiens OX=9606 GN=MGAM2 PE=2 SV=3	MGAM2	16.4638	15.7442	16.2193	15.8146	15.638	15.0169	13.9039	14.9143	18.8293	16.0758	16.0434	15.7101	15.3726	15.3101	14.0343									482893
P33121	Long-chain-fatty-acid--CoA ligase 1 OS=Homo sapiens OX=9606 GN=ACSL1 PE=1 SV=1	ACSL1	20.42	15.9811	16.4105	20.918	15.8291	17.8212	14.1408	20.3455	14.745	19.8847	16.2803	15.947	20.2903	15.5012	18.6385	790749			629146		667763		936686		1.21864e+06			694439		562540
Q9H8M9	Protein eva-1 homolog A OS=Homo sapiens OX=9606 GN=EVA1A PE=1 SV=1	EVA1A	20.2884	20.6439	16.3258	20.4092	15.7445	18.6119	14.0423	22.1369	18.3658	16.2142	21.5214	15.8485	21.101	15.4166	18.5418	772780	1.13544e+06		468873		1.01744e+06		3471481	414996		2749220		1.29171e+06		463361
Q8IUX7	Adipocyte enhancer-binding protein 1 OS=Homo sapiens OX=9606 GN=AEBP1 PE=1 SV=1	AEBP1	16.02	16.5521	16.8311	17.8305	16.8593	18.4643	16.9226	17.6894	17.0052	17.5622	17.6887	17.4396	15.4182	17.7679	15.8665		99690.7	214735	221222	231799	217674	141418	238201		390512	288883	190084	70875.8	784710
Q5W0Z9	Palmitoyltransferase ZDHHC20 OS=Homo sapiens OX=9606 GN=ZDHHC20 PE=1 SV=1	ZDHHC20	17.3498	22.7258	16.9004	16.4956	16.3191	18.6474	14.7899	15.8003	18.5681	16.9619	16.9294	24.6565	22.2479	21.6438	17.9253		2.86295e+06				2607484			1.19381e+06			11250275	1.92062e+06	2.74461e+06	755679
P08246	Neutrophil elastase OS=Homo sapiens OX=9606 GN=ELANE PE=1 SV=1	ELANE	19.7003	22.4263	15.5111	15.1063	14.9297	16.8925	12.7366	13.747	17.0486	14.9085	14.876	19.32	19.5778	19.7071	15.9099	1.27085e+06	9.65555e+06										1.15566e+06	790495	1.87806e+06
Q8TAD7	Overexpressed in colon carcinoma 1 protein OS=Homo sapiens OX=9606 GN=OCC1 PE=1 SV=2	OCC1	17.091	16.3714	19.7059	15.8699	15.6933	16.3247	14.5311	15.5415	14.4905	16.703	16.6706	16.3373	15.428	15.3654	16.5927			579022			282322									162521
P01857	Immunoglobulin heavy constant gamma 1 OS=Homo sapiens OX=9606 GN=IGHG1 PE=1 SV=1	IGHG1	16.4567	15.7371	15.3195	14.9147	14.7382	15.9239	13.8968	14.9072	16.0799	16.0687	16.0362	15.703	14.4728	19.7666	14.9413														2235004
A0A075B6I0	Immunoglobulin lambda variable 8-61 OS=Homo sapiens OX=9606 GN=IGLV8-61 PE=3 SV=7	IGLV8-61	16.6993	15.9796	15.5087	15.1039	14.9273	15.4921	14.1393	15.1498	21.1628	21.946	16.2788	15.9456	14.662	19.3691	14.5095									1.75086e+06	5091158				1488222
Q12979	Active breakpoint cluster region-related protein OS=Homo sapiens OX=9606 GN=ABR PE=1 SV=2	ABR	16.8167	16.0971	16.5723	16.1675	15.991	14.311	14.2568	15.2673	14.4671	16.4288	16.3963	16.063	15.7256	15.663	17.493															308299
Q9Y3Z3	Deoxynucleoside triphosphate triphosphohydrolase SAMHD1 OS=Homo sapiens OX=9606 GN=SAMHD1 PE=1 SV=2	SAMHD1	23.0318	15.0589	15.7692	15.3644	15.1879	16.1523	13.2186	14.229	16.3084	15.3905	15.3581	15.0248	14.9225	18.8889	15.1698	9159307													890604
Q9UL46	Proteasome activator complex subunit 2 OS=Homo sapiens OX=9606 GN=PSME2 PE=1 SV=4	PSME2	16.2711	15.5515	15.8748	15.4701	15.2935	15.5541	13.7112	14.7216	15.7101	15.8831	15.8507	18.9563	15.0282	18.4556	14.5715												457030		612989
A0A0C4DH34	Immunoglobulin heavy variable 4-28 OS=Homo sapiens OX=9606 GN=IGHV4-28 PE=3 SV=1	IGHV4-28	15.6985	14.9788	16.0815	15.6767	15.5002	15.9201	20.5923	19.2536	21.3893	19.4141	15.278	14.9447	20.7221	18.4166	14.9375							2.24918e+06	880254	1.52256e+06	1.7616e+06			1.17668e+06	517037
Q9Y490	Talin-1 OS=Homo sapiens OX=9606 GN=TLN1 PE=1 SV=3	TLN1	16.2637	16.3222	15.8582	15.2034	15.0269	15.8282	13.7038	14.7142	15.9842	15.8757	15.8433	15.51	14.7615	17.4989	14.8456		71792.5	63833.8											379976
Q9BW04	Specifically androgen-regulated gene protein OS=Homo sapiens OX=9606 GN=SARG PE=1 SV=2	SARG	17.6944	16.9748	17.7671	14.9955	16.9842	16.85	15.1345	16.145	17.5271	17.6106	17.274	16.9407	18.1631	16.6104	16.771			276876		170341	336742			260452	126520			320195	237067	152404
P10644	cAMP-dependent protein kinase type I-alpha regulatory subunit OS=Homo sapiens OX=9606 GN=PRKAR1A PE=1 SV=1	PRKAR1A	17.0551	16.3355	16.1505	15.7457	15.5692	14.4944	14.4952	15.5056	14.6505	16.6672	16.6347	16.3014	19.2648	15.2413	17.93													408506		367549
Q00688	Peptidyl-prolyl cis-trans isomerase FKBP3 OS=Homo sapiens OX=9606 GN=FKBP3 PE=1 SV=1	FKBP3	14.8841	14.1645	16.5521	16.1474	15.9708	16.2638	12.3242	13.3346	16.4199	17.5474	17.982	19.5676	15.7054	15.6429	15.2812										849447	777929	1825959
Q86VE9	Serine incorporator 5 OS=Homo sapiens OX=9606 GN=SERINC5 PE=2 SV=1	SERINC5	15.2472	21.1884	21.4736	16.1476	21.8044	21.1445	22.2421	21.6978	21.3433	21.0198	22.077	21.1536	22.5108	20.8115	20.6673		4236167	1.62635e+06		2.16513e+06	2.69274e+06	9649689	6550093	1.49498e+06	7.33017e+06	10336360	4262180	2.93321e+06	1.96204e+06	924796
Q8N387	Mucin-15 OS=Homo sapiens OX=9606 GN=MUC15 PE=1 SV=2	MUC15	20.8252	18.1947	19.4662	18.9502	18.7349	17.107	16.3544	17.3648	19.6245	18.5263	18.4938	18.1606	19.9669	13.5671	18.546	225768		1.70561e+06	614647	1087553	494027			1368339				2.12093e+06		640378
Q9UH65	Switch-associated protein 70 OS=Homo sapiens OX=9606 GN=SWAP70 PE=1 SV=1	SWAP70	19.3054	19.1488	16.96	20.7348	19.9821	19.5735	19.5981	18.9742	16.6897	18.1999	19.0591	19.5586	16.1133	20.0788	20.1089	2.05757e+06	2.11981e+06		378575	461545	584379	3.17603e+06	2.0401e+06		2.13571e+06	2.62536e+06	2.9025e+06		890052	404915
Q16186	Proteasomal ubiquitin receptor ADRM1 OS=Homo sapiens OX=9606 GN=ADRM1 PE=1 SV=2	ADRM1	16.4536	15.734	18.3277	15.3807	15.2041	16.0181	13.8937	14.9042	15.617	16.0657	16.0332	15.6999	14.9388	14.8762	14.4784			312672			104549
Q9BRA2	Thioredoxin domain-containing protein 17 OS=Homo sapiens OX=9606 GN=TXNDC17 PE=1 SV=1	TXNDC17	17.4691	16.7495	17.2247	16.8199	16.6434	17.6654	14.9092	15.9197	13.1623	17.0812	17.0487	16.7154	16.378	16.3154	17.9688						1795353									1.05918e+06
Q8NHG7	Small VCP/p97-interacting protein OS=Homo sapiens OX=9606 GN=SVIP PE=1 SV=1	SVIP	16.6161	15.8965	16.3716	15.9669	15.7903	14.7123	14.0562	15.0666	14.8684	16.2281	16.1957	15.8624	15.5249	15.4624	19.2137															769369
Q15056	Eukaryotic translation initiation factor 4H OS=Homo sapiens OX=9606 GN=EIF4H PE=1 SV=5	EIF4H	16.1591	15.4395	15.9146	15.5099	15.3333	15.6263	13.5992	14.6096	15.7824	15.7711	15.7387	15.4054	15.068	15.0054	14.6437
O00233	26S proteasome non-ATPase regulatory subunit 9 OS=Homo sapiens OX=9606 GN=PSMD9 PE=1 SV=3	PSMD9	16.7668	17.6902	15.967	15.5622	17.8185	16.9475	14.2069	15.2173	16.4632	18.1241	16.3463	16.0131	16.993	15.0577	16.2178		130753			205037	280543			97006.9	343546			96066.2		80879.7
Q92734	Protein TFG OS=Homo sapiens OX=9606 GN=TFG PE=1 SV=2	TFG	17.0242	16.3045	18.6242	14.8294	14.6529	17.9149	14.4642	15.4747	19.4996	16.6362	16.6037	16.2704	18.583	19.2772	14.4591			562720			394560			572446				480614	1.68907e+06
P49913	Cathelicidin antimicrobial peptide OS=Homo sapiens OX=9606 GN=CAMP PE=1 SV=1	CAMP	15.9922	18.6361	15.828	15.4232	15.2467	15.8798	13.4323	14.4427	16.0359	15.6043	15.5718	15.2385	14.9813	16.9601	14.8973		430903												224590
Q15102	Platelet-activating factor acetylhydrolase IB subunit alpha1 OS=Homo sapiens OX=9606 GN=PAFAH1B3 PE=1 SV=1	PAFAH1B3	17.1946	19.8268	15.9978	15.593	15.4165	16.9142	14.6347	15.6452	14.6637	16.8067	16.7742	16.4409	19.1097	19.3581	18.011		427407				376738							407813	1.0523e+06	385222
P28676	Grancalcin OS=Homo sapiens OX=9606 GN=GCA PE=1 SV=2	GCA	17.7083	16.9887	16.7791	16.3744	16.1978	15.8908	15.1484	16.1589	17.2864	17.3204	17.2879	16.9546	20.0408	15.8699	17.4801						454815			578823				452443		654236
Q53SF7	Cordon-bleu protein-like 1 OS=Homo sapiens OX=9606 GN=COBLL1 PE=1 SV=3	COBLL1	16.7381	16.0185	16.4937	16.0889	15.9124	14.4682	14.1782	15.1887	14.6243	16.3502	16.3177	15.9844	15.647	15.5844	17.238															231684
P01704	Immunoglobulin lambda variable 2-14 OS=Homo sapiens OX=9606 GN=IGLV2-14 PE=1 SV=2	IGLV2-14	16.4192	15.6996	15.3944	14.9896	14.8131	15.8864	13.8593	14.8697	16.0425	16.0313	15.9988	15.6655	19.2299	14.4852	14.9038													673419
Q96GK7	Fumarylacetoacetate hydrolase domain-containing protein 2A OS=Homo sapiens OX=9606 GN=FAHD2A PE=1 SV=1	FAHD2A	17.4175	16.6979	14.3138	17.7035	17.3267	15.9687	14.8576	15.8681	16.1248	17.0296	16.9971	16.6638	13.4671	18.4668	18.6503				289905	458636									1.82281e+06	217937
P08582	Melanotransferrin OS=Homo sapiens OX=9606 GN=MELTF PE=1 SV=2	MELTF	15.9621	15.2425	20.3577	14.6793	14.5028	16.6538	13.4022	14.4127	16.8099	15.5742	15.5417	25.0044	14.2374	20.0498	15.6712			2.07636e+06									37463116		3.20181e+06
P42229	Signal transducer and activator of transcription 5A OS=Homo sapiens OX=9606 GN=STAT5A PE=1 SV=1	STAT5A	16.9655	17.8583	19.1752	15.7233	17.7594	16.5214	14.4056	15.416	15.7186	17.2343	16.5451	16.2118	15.2814	15.2188	17.4918		128008	443662		176014	267947			74302.4	161547					251012
A0A0A0MRZ8	Immunoglobulin kappa variable 3D-11 OS=Homo sapiens OX=9606 GN=IGKV3D-11 PE=3 SV=6	IGKV3D-11	20.6124	20.4354	20.7519	19.6813	20.7348	23.6263	21.1501	22.1385	25.9817	21.3695	21.188	20.5909	22.4687	21.4481	17.0561	2.72546e+06	2768406	3.94183e+06	967089	4.12335e+06	3417077	4.98544e+06	9791119	8458179	10288085	6147317	3.17802e+06	11386869	12191327
A0A075B6I9	Immunoglobulin lambda variable 7-46 OS=Homo sapiens OX=9606 GN=IGLV7-46 PE=3 SV=4	IGLV7-46	16.1292	15.4096	16.2094	15.8046	15.6281	15.3615	20.4716	14.5797	22.3635	15.7412	15.7088	20.2856	22.2742	15.3001	14.3789							1534612		4405675			1.26708e+06	3.15785e+06
P0DOX3	Immunoglobulin delta heavy chain OS=Homo sapiens OX=9606 PE=1 SV=1	IGHD	16.1734	15.4537	16.0904	15.6856	15.5091	15.4363	13.6134	19.4025	20.1762	18.5405	15.7529	15.4196	19.925	15.1811	14.4537								702207	918454	691810			673025
Q9NQX3	Gephyrin OS=Homo sapiens OX=9606 GN=GPHN PE=1 SV=1	GPHN	16.5003	15.7807	19.7155	15.6874	15.5109	15.1075	13.9404	14.9508	15.2636	16.1123	16.0799	15.7466	15.2455	15.183	16.9333			661458												120424
P40617	ADP-ribosylation factor-like protein 4A OS=Homo sapiens OX=9606 GN=ARL4A PE=1 SV=2	ARL4A	20.3455	16.3531	16.6965	16.2918	19.9701	17.7456	14.5128	15.5232	16.9374	19.4009	21.289	16.319	15.8498	20.6919	17.9085	580261				549455	999898			276224	673376	1689027			1.63417e+06	535190
Q9HCU4	Cadherin EGF LAG seven-pass G-type receptor 2 OS=Homo sapiens OX=9606 GN=CELSR2 PE=1 SV=1	CELSR2	22.1853	22.1469	22.5304	23.3566	23.4509	23.81	24.0998	23.841	23.0178	22.6854	23.8266	23.4682	23.5753	21.9375	22.9796	1.8125e+07	2.02682e+07	3.88842e+06	3.55248e+06	7.79057e+06	6037751	86103541	71235411	1.68658e+06	5.72567e+07	85573023	5.22023e+07	7.0506e+06	4.92144e+06	1.6233e+06
P24158	Myeloblastin OS=Homo sapiens OX=9606 GN=PRTN3 PE=1 SV=3	PRTN3	15.9449	20.6424	15.666	15.2612	15.0846	16.0892	13.385	14.3954	16.2453	15.5569	15.5244	15.1912	14.8193	19.0263	15.1066		1.78884e+06												1.05229e+06
Q70SY1	Cyclic AMP-responsive element-binding protein 3-like protein 2 OS=Homo sapiens OX=9606 GN=CREB3L2 PE=1 SV=3	CREB3L2	24.467	24.9786	24.341	24.5475	24.8963	25.5998	26.3671	25.8664	25.4732	24.6307	24.2609	24.5786	25.488	24.5069	24.5469	37764860	61825664	1.86884e+07	1.11117e+07	29068303	35561084	177622072	124265992	15756654	94486648	49549788	48295970	36371013	40020330	8.19405e+06
O43242	26S proteasome non-ATPase regulatory subunit 3 OS=Homo sapiens OX=9606 GN=PSMD3 PE=1 SV=2	PSMD3	17.0333	16.3137	15.8423	15.4376	15.261	14.8244	14.4734	15.4838	14.9805	16.6453	16.6129	16.2796	14.9956	20.6122	17.507														2.7954e+06	218088
O94903	Pyridoxal phosphate homeostasis protein OS=Homo sapiens OX=9606 GN=PLPBP PE=1 SV=1	PLPBP	16.845	16.1254	16.6005	16.1958	16.0192	14.2545	14.2851	15.2955	14.4106	16.457	16.4246	16.0913	15.7538	15.6913	21.5026															5.16397e+06
O15145	Actin-related protein 2/3 complex subunit 3 OS=Homo sapiens OX=9606 GN=ARPC3 PE=1 SV=3	ARPC3	16.9675	19.6712	17.3835	17.462	17.1982	17.8117	14.4076	18.1109	18.4974	18.911	16.547	16.2138	14.5481	19.3452	17.4892		449156	213027	115912	198311	394745		165427	307146	515769				1.58397e+06	150914
P25325	3-mercaptopyruvate sulfurtransferase OS=Homo sapiens OX=9606 GN=MPST PE=1 SV=3	MPST	16.3919	15.6723	15.4491	15.0443	14.8678	15.8591	13.832	14.8424	16.0151	16.0039	15.9714	15.6382	14.6024	18.7297	14.8765														995704
P61960	Ubiquitin-fold modifier 1 OS=Homo sapiens OX=9606 GN=UFM1 PE=1 SV=1	UFM1	17.5038	16.7842	17.2593	16.8546	16.678	16.4746	14.9439	15.9543	16.5008	17.1158	17.0834	16.7501	16.4127	16.3501	16.7992						825176			406479						494056
P04156	Major prion protein OS=Homo sapiens OX=9606 GN=PRNP PE=1 SV=1	PRNP	16.5289	19.6774	19.6761	15.5936	15.417	15.1728	13.969	19.4961	20.238	19.8043	16.1085	15.7752	20.5924	15.0891	17.4382		611336	686912					585630	1.15071e+06	1.29834e+06			1139351		163325
P07711	Procathepsin L OS=Homo sapiens OX=9606 GN=CTSL PE=1 SV=2	CTSL	17.9136	21.2148	20.3512	15.574	15.3974	17.8017	15.3536	16.3641	16.3588	17.5256	17.4931	17.1598	19.196	15.0695	17.5535		679620	1.1118e+06			1.13218e+06			201441				438705		455719
O43583	Density-regulated protein OS=Homo sapiens OX=9606 GN=DENR PE=1 SV=2	DENR	22.1697	20.6241	19.5288	17.9139	20.3096	20.8814	19.3113	22.2185	22.2871	20.9099	21.147	14.9211	23.5746	18.7292	17.6721	5.41443e+06	2.12998e+06	601342	101173	1.09363e+06	2.12021e+06	940812	6.98655e+06	2.71725e+06	5050211	4.03359e+06		8728585	659482	109596
P17612	cAMP-dependent protein kinase catalytic subunit alpha OS=Homo sapiens OX=9606 GN=PRKACA PE=1 SV=2	PRKACA	22.3857	16.4465	16.778	16.3732	16.1967	13.7559	14.6062	15.6166	17.1913	16.7781	16.7457	16.4124	15.9313	15.8687	18.4965	2.23695e+06								371822						908138
P61353	60S ribosomal protein L27 OS=Homo sapiens OX=9606 GN=RPL27 PE=1 SV=2	RPL27	18.1701	18.547	20.2517	15.4689	15.2924	17.0374	12.2291	13.2395	17.1935	19.696	19.6156	19.9127	19.7851	20.2044	19.8306	625503	932741	1.1161e+06							4.02304e+06	2578422	2.47751e+06	709827	2.06178e+06	235470
Q8N1G4	Leucine-rich repeat-containing protein 47 OS=Homo sapiens OX=9606 GN=LRRC47 PE=1 SV=1	LRRC47	17.7873	17.0677	19.1951	14.6562	18.6379	18.4319	15.2274	16.2379	15.0078	17.3994	17.3669	17.0336	18.9342	19.3261	18.1092			942442		677995	849843							691270	1970149	324870
P48509	CD151 antigen OS=Homo sapiens OX=9606 GN=CD151 PE=1 SV=3	CD151	17.2738	19.0396	17.4544	17.0497	16.8731	20.3183	19.5858	19.1954	16.2714	13.7423	18.8565	13.3765	16.6078	16.5452	15.1328	530522	2.07174e+06				1.30864e+06	3.31984e+06	2.50719e+06			2.40518e+06
P49588	Alanine--tRNA ligase, cytoplasmic OS=Homo sapiens OX=9606 GN=AARS1 PE=1 SV=2	AARS1	16.1591	15.4395	15.9146	15.5099	15.3333	15.6263	13.5992	14.6096	15.7824	15.7711	15.7387	15.4054	15.068	15.0054	14.6437
O43291	Kunitz-type protease inhibitor 2 OS=Homo sapiens OX=9606 GN=SPINT2 PE=1 SV=2	SPINT2	15.7298	17.7772	16.2882	15.8834	18.9454	18.3698	13.1699	14.1803	18.882	18.9322	19.3754	19.8968	18.8939	15.3789	14.6995		284986			358396	457800			315847	1.23434e+06	1.1372e+06	1.27648e+06	287131
P61970	Nuclear transport factor 2 OS=Homo sapiens OX=9606 GN=NUTF2 PE=1 SV=1	NUTF2	18.5478	21.2881	18.7166	19.0501	18.9812	18.1543	15.9879	16.9983	18.2439	18.1599	18.1274	17.7941	14.1283	19.508	18.4504		460664	717987	466215	913033	1.11892e+06			575936					2.37224e+06	656798
P13861	cAMP-dependent protein kinase type II-alpha regulatory subunit OS=Homo sapiens OX=9606 GN=PRKAR2A PE=1 SV=2	PRKAR2A	17.346	16.6263	19.4722	15.2509	15.0743	14.6984	14.786	15.7965	14.8545	16.958	16.9255	16.5922	14.8089	19.6049	18.2485			756303											1.58279e+06	397882
P34741	Syndecan-2 OS=Homo sapiens OX=9606 GN=SDC2 PE=1 SV=2	SDC2	19.7066	18.4088	20.5622	15.1329	19.0666	18.3651	17.3721	17.9225	18.2134	19.0453	16.9311	15.436	19.2742	14.6284	17.145	687227	321010	1.74712e+06		655810	373056	171694	248912	162452	970544	151911		628797		76561.3
P07858	Cathepsin B OS=Homo sapiens OX=9606 GN=CTSB PE=1 SV=3	CTSB	19.6716	15.3867	15.5745	15.1698	14.9932	16.0192	13.5464	14.5568	16.1752	15.7184	15.6859	15.3526	14.7279	19.0632	15.0366	710668													1.15015e+06
P41252	Isoleucine--tRNA ligase, cytoplasmic OS=Homo sapiens OX=9606 GN=IARS1 PE=1 SV=2	IARS1	16.9779	16.2583	20.2465	15.2157	15.0391	15.1016	14.418	15.4285	15.2577	20.1176	16.5575	16.2242	14.7738	19.409	18.4924			1.32548e+06							1.18178e+06				1.4159e+06	356290
Q8TBY8	Polyamine-modulated factor 1-binding protein 1 OS=Homo sapiens OX=9606 GN=PMFBP1 PE=1 SV=3	PMFBP1	13.1762	17.184	17.4061	17.0013	16.8248	17.1177	18.1005	11.6267	17.2738	12.7882	20.6853	23.272	16.5594	16.4969	16.1352		1.10904e+06					2.29708e+06				1.65523e+07	77762332
Q9UD71	Protein phosphatase 1 regulatory subunit 1B OS=Homo sapiens OX=9606 GN=PPP1R1B PE=1 SV=2	PPP1R1B	16.8173	22.1948	21.3449	22.1996	22.384	23.0867	23.5137	22.2126	16.3295	21.8822	21.868	16.0636	13.8626	21.8807	22.2638		2865879	5.33731e+06	4973570	11609180	8563870	7.84559e+06	3.15181e+06		4488396	3.01175e+06			14770751	2314564
Q15046	Lysine--tRNA ligase OS=Homo sapiens OX=9606 GN=KARS1 PE=1 SV=3	KARS1	16.1591	15.4395	15.9146	15.5099	15.3333	15.6263	13.5992	14.6096	15.7824	15.7711	15.7387	15.4054	15.068	15.0054	14.6437
Q9Y4L1	Hypoxia up-regulated protein 1 OS=Homo sapiens OX=9606 GN=HYOU1 PE=1 SV=1	HYOU1	19.7191	20.5558	16.1175	15.7127	21.4942	20.0257	23.3584	14.939	15.2502	16.1005	20.6371	15.7348	20.3835	21.4091	19.0747	563523	1.15578e+06			2.36069e+06	2168413	8848661				1611574		907629	4.01347e+06	536271
Q9BV40	Vesicle-associated membrane protein 8 OS=Homo sapiens OX=9606 GN=VAMP8 PE=1 SV=1	VAMP8	20.2547	17.9541	18.8883	15.7261	15.5496	16.148	12.8613	18.1478	19.6878	15.0332	15.0008	19.1495	19.435	15.2216	15.1654	1.71171e+06	399003	362947					495658	399742			941760	465950
Q04637	Eukaryotic translation initiation factor 4 gamma 1 OS=Homo sapiens OX=9606 GN=EIF4G1 PE=1 SV=4	EIF4G1	19.9961	15.6511	18.2375	14.8292	18.4225	16.6614	13.8108	14.8212	16.2514	15.9827	15.9503	19.1324	14.3873	18.2605	15.1127	740906		430438		517965	105197						481917		834929
Q8NFU3	Thiosulfate:glutathione sulfurtransferase OS=Homo sapiens OX=9606 GN=TSTD1 PE=1 SV=3	TSTD1	17.7811	17.0615	14.8279	18.8633	18.4907	18.297	15.2212	20.3261	15.2471	21.3671	17.3607	17.0274	17.8924	18.3788	19.5323				453553	719626	655661		437058		1.61019e+06			394655	1.20091e+06	737993
Q9Y3U8	60S ribosomal protein L36 OS=Homo sapiens OX=9606 GN=RPL36 PE=1 SV=3	RPL36	17.7856	18.8233	19.3536	15.4862	15.3097	21.8862	19.1292	19.0906	17.7788	19.4557	19.3589	13.4326	19.666	20.2588	16.6401	727608	1.71538e+06	591747			1.36468e+06	2.32688e+06	2242589		5171629	3.27712e+06		645782	2115503
Q14956	Transmembrane glycoprotein NMB OS=Homo sapiens OX=9606 GN=GPNMB PE=1 SV=2	GPNMB	16.5021	15.7824	15.2287	14.824	14.6474	15.9693	13.9422	14.9526	16.1253	16.1141	16.0816	15.7484	14.382	20.4928	14.9867														3.93751e+06
Q99961	Endophilin-A2 OS=Homo sapiens OX=9606 GN=SH3GL1 PE=1 SV=1	SH3GL1	19.3288	17.994	16.6873	16.2825	16.1059	15.5109	12.942	13.9524	15.667	15.1139	15.0814	14.7482	15.8406	15.778	14.5283	852005	387884
Q08188	Protein-glutamine gamma-glutamyltransferase E OS=Homo sapiens OX=9606 GN=TGM3 PE=1 SV=4	TGM3	16.0341	15.3145	15.7428	15.338	17.9733	15.9231	16.8484	14.4847	16.0792	15.6462	15.6137	15.2804	14.8961	14.8336	14.9405					266632		133029
P61601	Neurocalcin-delta OS=Homo sapiens OX=9606 GN=NCALD PE=1 SV=2	NCALD	20.0745	18.7168	20.052	19.879	19.8438	18.9952	14.5936	20.6599	18.3807	20.2044	20.1187	21.0632	19.5262	14.8185	19.666	454706	203754	1075223	491456	985196	1.28474e+06		851011	405901	1.11127e+06	709622	1.068e+06	656375		977786
Q9NSI2	Protein FAM207A OS=Homo sapiens OX=9606 GN=FAM207A PE=1 SV=2	SLX9	25.9843	15.2199	22.5058	22.2936	22.5723	22.2932	22.8794	23.1806	21.9858	22.8081	23.7191	23.5187	21.9601	21.9554	22.2464	63412412		4.39652e+06	1.95571e+06	4873368	7298821	9287830	11329040	2.85309e+06	15669021	19964472	13588409	2.64704e+06	5.73098e+06	3.37792e+06
P04217	Alpha-1B-glycoprotein OS=Homo sapiens OX=9606 GN=A1BG PE=1 SV=4	A1BG	19.4243	15.4018	16.0773	15.6726	22.389	21.1562	20.0999	21.3278	22.9625	19.8663	21.3767	15.3677	23.2453	22.3629	14.5187	592509				4.51301e+06	3.57996e+06	1.19252e+06	2.76492e+06	6.05669e+06	1797695	3.47059e+06		6.78363e+06	7993258
P09417	Dihydropteridine reductase OS=Homo sapiens OX=9606 GN=QDPR PE=1 SV=2	QDPR	16.2085	15.4889	19.229	15.91	15.7335	15.1767	18.6794	18.4544	18.7819	15.8205	17.6919	15.4548	15.4681	20.1686	16.9456			404613				419416	355212	418269		254058			1.48148e+06	115768
P60022	Beta-defensin 1 OS=Homo sapiens OX=9606 GN=DEFB1 PE=1 SV=1	DEFB1	17.7483	18.8124	17.4264	17.0216	19.4121	18.3017	18.7087	17.3187	20.2244	18.6237	17.909	19.1328	18.9866	16.5171	16.6719	741406	1.7801e+06			225036	315353	1.81796e+06	686672	578350	3.03777e+06	1.25433e+06	2.29114e+06	139109		48716.3
Q00872	Myosin-binding protein C, slow-type OS=Homo sapiens OX=9606 GN=MYBPC1 PE=1 SV=2	MYBPC1	18.4274	20.6831	20.7933	23.9746	16.0906	23.2099	19.6288	20.8538	18.0848	19.936	20.4992	20.8553	20.5458	15.7627	16.9462	2.41163e+06	13225644	934204	4.36685e+06		2.76296e+06	6.98832e+06	1.61703e+07		15326210	1.53449e+07	1.53597e+07	691619
Q9NQZ5	StAR-related lipid transfer protein 7, mitochondrial OS=Homo sapiens OX=9606 GN=STARD7 PE=1 SV=2	STARD7	15.2614	16.5536	19.2297	17.9771	17.9745	18.1131	16.7574	16.7142	17.5856	14.8735	19.6615	20.9527	17.0201	18.2877	16.447		168836	1.00073e+06	216422	443793	114121	213371	204989	38297.9		1.91839e+06	3.67169e+06	190146	994335
P28068	HLA class II histocompatibility antigen, DM beta chain OS=Homo sapiens OX=9606 GN=HLA-DMB PE=1 SV=1	HLA-DMB	19.1724	18.1437	15.8154	15.4106	18.1497	17.7538	13.4802	14.4906	20.4817	19.0255	15.6196	17.3225	19.8426	18.6075	14.862	526405	296312			286542	266883			855263	1.0619e+06		172852	769158	709716
Q7Z6G8	Ankyrin repeat and sterile alpha motif domain-containing protein 1B OS=Homo sapiens OX=9606 GN=ANKS1B PE=1 SV=2	ANKS1B	17.5772	20.4988	19.5336	15.245	19.8876	17.8007	15.0173	16.0277	14.6292	19.6875	17.1568	16.8235	14.8031	14.7405	18.9521		522350	792371		1.07201e+06	713328				578993					757556
Q86V21	Acetoacetyl-CoA synthetase OS=Homo sapiens OX=9606 GN=AACS PE=1 SV=1	AACS	21.8802	22.14	22.5625	22.6859	22.9584	22.6195	22.2365	22.2935	21.1322	23.1178	22.8409	23.0758	21.3663	22.628	23.0497	8249916	11342761	3.9644e+06	2.22532e+06	5.52165e+06	4.71769e+06	13307987	13704729	814015	43451156	24302044	22365088	1.52053e+06	7919665	3.03906e+06
Q15274	Nicotinate-nucleotide pyrophosphorylase [carboxylating] OS=Homo sapiens OX=9606 GN=QPRT PE=1 SV=3	QPRT	16.7268	16.0072	17.4978	14.9794	18.46	15.5891	14.1669	15.1774	15.7451	16.3389	19.7145	18.08	16.4318	14.4749	17.6505			232314		479094						720723	181537	97513.7		141787
Q9ULZ3	Apoptosis-associated speck-like protein containing a CARD OS=Homo sapiens OX=9606 GN=PYCARD PE=1 SV=2	PYCARD	16.6621	15.9424	17.8186	15.7453	15.5687	15.7893	14.1021	15.1126	15.044	16.3583	16.2416	15.9084	15.3033	15.2408	16.4511			170641			132717				108631					100379
Q8IZD4	mRNA-decapping enzyme 1B OS=Homo sapiens OX=9606 GN=DCP1B PE=1 SV=2	DCP1B	14.1226	18.6394	20.6314	14.281	21.399	18.8916	20.233	19.1477	19.0477	18.5677	18.7591	21.0597	20.9684	20.3722	17.909		1.57828e+06	3.30819e+06		5.96153e+06		5.22667e+06	2.43845e+06		2920693	2260077	8707287	3672272	5276569
P62714	Serine/threonine-protein phosphatase 2A catalytic subunit beta isoform OS=Homo sapiens OX=9606 GN=PPP2CB PE=1 SV=1	PPP2CB	16.1767	15.4571	15.4227	15.018	14.8414	16.1006	13.6168	14.6272	16.2567	19.443	15.7562	15.423	14.576	20.3111	15.1181										1.29018e+06				3034861
Q13363	C-terminal-binding protein 1 OS=Homo sapiens OX=9606 GN=CTBP1 PE=1 SV=2	CTBP1	17.6169	15.0864	22.5291	15.5489	15.3724	21.9162	13.2461	20.8581	16.0964	15.4181	20.6289	18.685	15.107	19.0827	14.9577	210630		5.11889e+06			4472288		2484388			2.57175e+06	522716		896424
Q99459	Cell division cycle 5-like protein OS=Homo sapiens OX=9606 GN=CDC5L PE=1 SV=2	CDC5L	17.62	19.5643	19.4643	20.6927	20.2889	20.1269	19.5376	18.9995	19.2534	18.8398	19.0697	19.1116	18.0706	15.4414	18.2563	369422	1.6327e+06	600090	724551	1.12499e+06	753686	1.75874e+06	1.19896e+06	198995	1.92176e+06	1.52724e+06	1.22954e+06	200716	70466.3	98531.8
P11277	Spectrin beta chain, erythrocytic OS=Homo sapiens OX=9606 GN=SPTB PE=1 SV=5	SPTB	19.7908	18.1978	19.2385	18.4423	19.9917	19.9316	19.9125	21.2058	20.2336	19.549	18.6604	18.6436	19.9927	18.3868	18.2221	1.99764e+06	760461	457396	135726	816071	614932	2.73884e+06	6645016	366728	3.77332e+06	1.3811e+06	1.0676e+06	678013	483835	89890.9
O15078	Centrosomal protein of 290 kDa OS=Homo sapiens OX=9606 GN=CEP290 PE=1 SV=2	CEP290	20.7066	20.2934	20.3362	19.7154	19.862	20.0732	20.4381	20.6887	20.2928	20.8509	20.4348	15.7068	20.2683	20.0517	19.5146	1.13926e+06	982401	1.54479e+06	517686	1.17713e+06	1.42203e+06	1.19177e+06	1.40351e+06	800951	2.81221e+06	1.42819e+06		1295256	2.4212e+06	461586
P17174	Aspartate aminotransferase, cytoplasmic OS=Homo sapiens OX=9606 GN=GOT1 PE=1 SV=3	GOT1	23.1314	14.8056	16.2316	15.8268	15.6503	15.9432	12.9653	13.9758	16.0993	15.1373	15.1048	14.7715	15.3849	15.3223	14.9606	11697493
Q9Y3Q0	N-acetylated-alpha-linked acidic dipeptidase 2 OS=Homo sapiens OX=9606 GN=NAALAD2 PE=1 SV=1	NAALAD2	17.0766	16.357	17.5694	17.7767	13.4983	16.5438	14.5167	15.5272	16.6999	16.6887	16.6562	16.3229	17.5776	17.7495	15.5612			603017	358757									532978	1.30413e+06
Q9HBH1	Peptide deformylase, mitochondrial OS=Homo sapiens OX=9606 GN=PDF PE=1 SV=1	PDF	21.7095	20.2432	18.7088	14.609	18.4514	18.0774	13.7818	14.7923	18.4726	15.9538	17.6269	15.588	16.3374	16.9924	15.3619	2.47886e+06	1.03023e+06	695170		615612	236181			150253		221442		118072	403817
Q96PZ0	Pseudouridylate synthase 7 homolog OS=Homo sapiens OX=9606 GN=PUS7 PE=1 SV=2	PUS7	18.0603	18.7242	18.4321	20.1262	18.8618	20.5805	19.1133	21.7312	18.8922	19.5286	19.038	14.9288	18.0782	17.7312	19.3682	312032	567718	554275	924172	790279	877741	815823	4957468	131750	1.92833e+06	930079		381161	650889	181111
P16144	Integrin beta-4 OS=Homo sapiens OX=9606 GN=ITGB4 PE=1 SV=5	ITGB4	17.1869	16.8672	16.2688	15.8641	18.6306	15.9709	16.3824	18.1916	18.5192	15.6583	15.6082	14.7066	17.2018	15.3596	14.9884	198685	182819			292035		143357	497292	201050	153818	100678		90061
Q13296	Mammaglobin-A OS=Homo sapiens OX=9606 GN=SCGB2A2 PE=1 SV=1	SCGB2A2	19.2624	15.4116	15.579	15.1742	14.9977	15.9898	13.5713	14.5817	16.1459	15.7433	15.7108	15.3775	14.7323	18.8646	15.0072	526018													999170
Q96CS7	Pleckstrin homology domain-containing family B member 2 OS=Homo sapiens OX=9606 GN=PLEKHB2 PE=1 SV=1	PLEKHB2	18.9721	19.723	19.162	19.8099	19.7263	16.7912	19.5226	19.3789	21.746	19.1037	19.3509	18.9328	19.6124	18.2519	19.2206	700565	1.35383e+06	688308	555723	1.07734e+06		1.29293e+06	1.1585e+06	1.06594e+06	1.71419e+06	1.3787e+06	806904	826530	699193	182983
Q6NSI8	Uncharacterized protein KIAA1841 OS=Homo sapiens OX=9606 GN=KIAA1841 PE=2 SV=2	SANBR	24.6195	24.1418	24.2091	24.6201	24.4417	24.7134	23.2144	25.6469	25.5797	24.6376	24.0837	21.837	23.8452	22.5898	22.62	38595980	31827314	17998370	12330890	22384438	19826260	18364460	98135000	17483758	87289744	40293748	6639219	12290892	11182819	2.22115e+06
P0DP58	Ly-6/neurotoxin-like protein 1 OS=Homo sapiens OX=9606 GN=LYNX1 PE=1 SV=1	LYNX1	15.9693	21.2444	16.0679	22.2964	21.9847	21.4214	19.562	19.6324	19.8498	21.336	21.2464	20.9267	20.7385	19.5248	19.6068		2669593		2.07408e+06	3.43252e+06	3.84662e+06	912718	948687	626002	5532870	3.52354e+06	2.20781e+06	1.20142e+06	1.12518e+06	522795
O60637	Tetraspanin-3 OS=Homo sapiens OX=9606 GN=TSPAN3 PE=2 SV=1	TSPAN3	19.2941	19.6353	20.0397	19.5767	20.4053	19.7867	19.9898	20.1968	21.1435	20.4105	19.5038	19.3582	20.5505	18.938	18.7661	910379	1.32433e+06	984366	367992	1.34245e+06	700374	1858080	2123107	867655	4.4083e+06	1593446	1.1265e+06	1232624	875554	165039
P18065	Insulin-like growth factor-binding protein 2 OS=Homo sapiens OX=9606 GN=IGFBP2 PE=1 SV=2	IGFBP2	16.7898	16.0702	14.9166	22.0715	14.3353	15.9936	14.2299	21.0987	16.1497	16.4019	16.3694	16.0361	14.0699	14.0073	15.0111				3.94177e+06				1484281
A6NMZ7	Collagen alpha-6(VI) chain OS=Homo sapiens OX=9606 GN=COL6A6 PE=1 SV=2	COL6A6	18.0636	22.5299	14.9959	22.0514	21.2376	20.6409	15.5037	21.9891	14.7966	17.6757	17.6432	17.3099	14.1492	20.7248	21.1029		1.5239e+06		3.67919e+06	4.29947e+06	4548763		1.13786e+06						5434242	2.99556e+06
P21817	Ryanodine receptor 1 OS=Homo sapiens OX=9606 GN=RYR1 PE=1 SV=3	RYR1	17.1603	20.9765	19.9399	25.1075	19.7946	24.3807	24.8427	25.7825	15.4996	24.5065	25.1866	16.4066	14.3495	23.6229	21.885		971116	1.43808e+06	2.6634e+07	1.37636e+06	3.73299e+07	15540331	29508158		2.18181e+07	23688722			3.52581e+07	3.16431e+06
Q6ZMW3	Echinoderm microtubule-associated protein-like 6 OS=Homo sapiens OX=9606 GN=EML6 PE=2 SV=2	EML6	20.9122	21.3477	19.8317	20.2269	20.4978	20.3497	21.4667	21.4831	21.6215	20.9477	15.3134	20.8942	21.5093	20.1699	19.99	2.17405e+06	3.37638e+06	796134	539528	1337203	1.42359e+06	4023373	4028358	1.66282e+06	4976527		2.54123e+06	2.23819e+06	1.92129e+06	530418
P18077	60S ribosomal protein L35a OS=Homo sapiens OX=9606 GN=RPL35A PE=1 SV=2	RPL35A	19.4345	17.2358	20.3763	15.5315	15.355	16.4528	12.7511	13.7615	19.6953	20.0026	14.8905	18.2709	15.0896	20.0455	15.4702	1.04645e+06	261765	1.16504e+06						325299	3.465e+06		552892		1.76836e+06
Q99798	Aconitate hydratase, mitochondrial OS=Homo sapiens OX=9606 GN=ACO2 PE=1 SV=2	ACO2	20.7965	20.8224	16.4105	16.0058	15.8292	16.0919	12.6377	13.6482	16.2479	14.8097	21.0043	14.4439	15.5639	20.3848	15.1093	2909638	3.40189e+06									5086049			1610475

## Sheet: Table S2
Table S2. Functional enrichment analysis of 35 relevant HMEV proteins against GO biological process, KEGG and Reactome pathways.
Database	Term	# Gene Input	# Total gene	Pathway fraction observed	Adjusted P-value	Genes
GOBP	retina homeostasis (GO:0001895)	5	38	0.132	1.71e-06	PIGR;IGKC;IGHA1;IGHA2;JCHAIN
	positive regulation of respiratory burst (GO:0060267)	3	8	0.375	2.89e-05	IGHA1;IGHA2;JCHAIN
	glomerular filtration (GO:0003094)	3	10	0.3	2.89e-05	IGHA1;IGHA2;JCHAIN
	regulation of respiratory burst (GO:0060263)	3	10	0.3	2.89e-05	IGHA1;IGHA2;JCHAIN
	regulation of B cell activation (GO:0050864)	5	95	0.053	2.89e-05	IGLL5;IGKC;IGLC2;IGHA1;IGHA2
	renal filtration (GO:0097205)	3	11	0.273	2.89e-05	IGHA1;IGHA2;JCHAIN
	plasma membrane invagination (GO:0099024)	5	103	0.049	2.89e-05	IGLL5;IGKC;IGLC2;IGHA1;IGHA2
	B cell receptor signaling pathway (GO:0050853)	5	104	0.048	2.89e-05	IGLL5;IGKC;IGLC2;IGHA1;IGHA2
	positive regulation of lymphocyte activation (GO:0051251)	5	104	0.048	2.89e-05	IGLL5;IGKC;IGLC2;IGHA1;IGHA2
	phagocytosis, engulfment (GO:0006911)	5	104	0.048	2.89e-05	IGLL5;IGKC;IGLC2;IGHA1;IGHA2
	positive regulation of B cell activation (GO:0050871)	5	119	0.042	5.12e-05	IGLL5;IGKC;IGLC2;IGHA1;IGHA2
	complement activation, classical pathway (GO:0006958)	5	123	0.041	5.52e-05	IGLL5;IGKC;IGLC2;IGHA1;IGHA2
	humoral immune response mediated by circulating immunoglobulin (GO:0002455)	5	125	0.04	5.52e-05	IGLL5;IGKC;IGLC2;IGHA1;IGHA2
	defense response to bacterium (GO:0042742)	6	241	0.025	6.99e-05	IGLL5;IGKC;IGLC2;IGHA1;IGHA2;JCHAIN
	phagocytosis (GO:0006909)	5	135	0.037	6.99e-05	IGLL5;IGKC;IGLC2;IGHA1;IGHA2
	positive regulation of metabolic process (GO:0009893)	3	18	0.167	7.18e-05	IGHA1;IGHA2;JCHAIN
	antigen receptor-mediated signaling pathway (GO:0050851)	6	257	0.023	8.66e-05	IGLL5;IGKC;VTCN1;IGLC2;IGHA1;IGHA2
	receptor-mediated endocytosis (GO:0006898)	5	188	0.027	0.000291	IGKC;GRB2;IGHA1;IGHA2;JCHAIN
	antibacterial humoral response (GO:0019731)	3	35	0.086	0.000475	IGHA1;IGHA2;JCHAIN
	entry of bacterium into host cell (GO:0035635)	2	12	0.167	0.00284	CDH1;GRB2
	endocytosis (GO:0006897)	4	263	0.015	0.0154	IGKC;IGHA1;IGHA2;JCHAIN
	entry into host cell (GO:0030260)	2	33	0.061	0.0202	CDH1;GRB2
	positive regulation of reactive oxygen species metabolic process (GO:2000379)	2	39	0.051	0.0269	GRB2;F2
	regulation of reactive oxygen species metabolic process (GO:2000377)	2	49	0.041	0.0404	GRB2;F2
	positive regulation of protein import into nucleus (GO:0042307)	2	53	0.038	0.0447	CDH1;F2
	Fc receptor signaling pathway (GO:0038093)	3	183	0.016	0.0447	PIGR;IGKC;GRB2
	epidermal growth factor receptor signaling pathway (GO:0007173)	2	57	0.035	0.0483	PIGR;GRB2
	cell morphogenesis (GO:0000902)	2	59	0.034	0.0499	CAPZB;CDH1
	chloride transport (GO:0006821)	2	73	0.027	0.0728	CLIC6;TTYH3
	ERBB signaling pathway (GO:0038127)	2	80	0.025	0.084	PIGR;GRB2
	choline catabolic process (GO:0042426)	1	6	0.167	0.0929	ALDH7A1
	positive regulation of cellular metabolic process (GO:0031325)	2	92	0.022	0.0929	GRB2;F2
	hemostasis (GO:0007599)	1	7	0.143	0.0929	GPI
	dolichyl diphosphate biosynthetic process (GO:0006489)	1	7	0.143	0.0929	MVD
	dolichyl diphosphate metabolic process (GO:0046465)	1	7	0.143	0.0929	MVD
	barbed-end actin filament capping (GO:0051016)	1	8	0.125	0.0929	CAPZB
	negative regulation of glial cell differentiation (GO:0045686)	1	8	0.125	0.0929	F2
	cellular biogenic amine catabolic process (GO:0042402)	1	8	0.125	0.0929	ALDH7A1
	isoprenoid metabolic process (GO:0006720)	1	8	0.125	0.0929	MVD
	isoprenoid biosynthetic process (GO:0008299)	1	8	0.125	0.0929	MVD
	regulation of protein activation cascade (GO:2000257)	2	108	0.019	0.0929	IGKC;F2
	regulation of complement activation (GO:0030449)	2	109	0.018	0.0929	IGKC;F2
	regulation of immunoglobulin secretion (GO:0051023)	1	9	0.111	0.0929	GPI
	negative regulation of fibrinolysis (GO:0051918)	1	9	0.111	0.0929	F2
	negative regulation of cytokine production involved in inflammatory response (GO:1900016)	1	9	0.111	0.0929	F2
	positive regulation of hemostasis (GO:1900048)	1	9	0.111	0.0929	F2
	positive regulation of immunoglobulin secretion (GO:0051024)	1	9	0.111	0.0929	GPI
	positive regulation of coagulation (GO:0050820)	1	9	0.111	0.0929	F2
	regulation of humoral immune response (GO:0002920)	2	113	0.018	0.0929	IGKC;F2
	regulation of immune effector process (GO:0002697)	2	114	0.018	0.0929	IGKC;F2
	regulation of astrocyte differentiation (GO:0048710)	1	10	0.1	0.0929	F2
	actin filament capping (GO:0051693)	1	10	0.1	0.0929	CAPZB
	regulation of coagulation (GO:0050818)	1	10	0.1	0.0929	F2
	negative regulation of cell activation (GO:0050866)	1	10	0.1	0.0929	F2
	regulation of acute inflammatory response (GO:0002673)	2	121	0.017	0.0929	IGKC;F2
	protein carboxylation (GO:0018214)	1	11	0.091	0.0929	F2
	regulation of lipid kinase activity (GO:0043550)	1	11	0.091	0.0929	F2
	peptidyl-glutamic acid carboxylation (GO:0017187)	1	11	0.091	0.0929	F2
	immune response-regulating cell surface receptor signaling pathway (GO:0002768)	1	11	0.091	0.0929	PIGR
	negative regulation of leukocyte cell-cell adhesion (GO:1903038)	1	11	0.091	0.0929	VTCN1
	lysine metabolic process (GO:0006553)	1	12	0.083	0.0977	ALDH7A1
	lysine catabolic process (GO:0006554)	1	12	0.083	0.0977	ALDH7A1
	regulation of protein processing (GO:0070613)	2	128	0.016	0.0977	IGKC;F2
	regulation of fibrinolysis (GO:0051917)	1	13	0.077	0.0985	F2
	cellular response to interleukin-15 (GO:0071350)	1	13	0.077	0.0985	GRB2
	interleukin-15-mediated signaling pathway (GO:0035723)	1	13	0.077	0.0985	GRB2
	Fc-gamma receptor signaling pathway involved in phagocytosis (GO:0038096)	2	133	0.015	0.0985	IGKC;GRB2
	Fc-gamma receptor signaling pathway (GO:0038094)	2	134	0.015	0.0985	IGKC;GRB2
	Fc receptor mediated stimulatory signaling pathway (GO:0002431)	2	135	0.015	0.0985	IGKC;GRB2
	acetyl-CoA metabolic process (GO:0006084)	1	14	0.071	0.101	MVD
	negative regulation of platelet activation (GO:0010544)	1	15	0.067	0.102	F2
	regulation of cell-substrate junction assembly (GO:0090109)	1	15	0.067	0.102	SLK
	positive regulation of collagen biosynthetic process (GO:0032967)	1	15	0.067	0.102	F2
	positive regulation of collagen metabolic process (GO:0010714)	1	15	0.067	0.102	F2
	fibrinolysis (GO:0042730)	1	16	0.062	0.106	F2
	positive regulation of G-protein coupled receptor protein signaling pathway (GO:0045745)	1	17	0.059	0.106	F2
	regulation of collagen biosynthetic process (GO:0032965)	1	17	0.059	0.106	F2
	regulation of lamellipodium organization (GO:1902743)	1	17	0.059	0.106	CAPZB
	glucan catabolic process (GO:0009251)	1	18	0.056	0.106	PYGB
	regulation of adherens junction organization (GO:1903391)	1	18	0.056	0.106	SLK
	dolichol-linked oligosaccharide biosynthetic process (GO:0006488)	1	18	0.056	0.106	MVD
	glycogen catabolic process (GO:0005980)	1	18	0.056	0.106	PYGB
	protein localization to membrane (GO:0072657)	2	160	0.013	0.106	PIGR;CDH1
	regulation of transcription factor import into nucleus (GO:0042990)	1	19	0.053	0.106	CDH1
	regulation of platelet activation (GO:0010543)	1	19	0.053	0.106	F2
	cellular polysaccharide catabolic process (GO:0044247)	1	19	0.053	0.106	PYGB
	negative regulation of lymphocyte activation (GO:0051250)	1	19	0.053	0.106	VTCN1
	aspartate family amino acid catabolic process (GO:0009068)	1	19	0.053	0.106	ALDH7A1
	positive regulation of immunoglobulin production (GO:0002639)	1	19	0.053	0.106	GPI
	positive regulation of blood coagulation (GO:0030194)	1	19	0.053	0.106	F2
	negative regulation of plasma membrane bounded cell projection assembly (GO:0120033)	1	20	0.05	0.111	CAPZB
	positive regulation of lipid metabolic process (GO:0045834)	1	21	0.048	0.115	F2
	protein autophosphorylation (GO:0046777)	2	175	0.011	0.116	SLK;GRB2
	regulation of cytokine production involved in inflammatory response (GO:1900015)	1	22	0.045	0.116	F2
	ER to Golgi vesicle-mediated transport (GO:0006888)	2	180	0.011	0.116	CAPZB;F2
	regulation of protein oligomerization (GO:0032459)	1	23	0.043	0.116	JCHAIN
	cell-cell adhesion mediated by cadherin (GO:0044331)	1	23	0.043	0.116	CDH1
	positive regulation of protein oligomerization (GO:0032461)	1	23	0.043	0.116	JCHAIN
	Fc-epsilon receptor signaling pathway (GO:0038095)	2	182	0.011	0.116	IGKC;GRB2
	receptor clustering (GO:0043113)	1	24	0.042	0.116	PIGR
	negative regulation of T cell proliferation (GO:0042130)	1	24	0.042	0.116	VTCN1
	glycolytic process through glucose-6-phosphate (GO:0061620)	1	25	0.04	0.116	GPI
	signal peptide processing (GO:0006465)	1	25	0.04	0.116	F2
	regulation of lamellipodium assembly (GO:0010591)	1	25	0.04	0.116	CAPZB
	canonical glycolysis (GO:0061621)	1	25	0.04	0.116	GPI
	signal transduction in response to DNA damage (GO:0042770)	1	25	0.04	0.116	GRB2
	positive regulation of calcium ion transmembrane transport (GO:1904427)	1	25	0.04	0.116	F2
	glucose catabolic process to pyruvate (GO:0061718)	1	25	0.04	0.116	GPI
	positive regulation of wound healing (GO:0090303)	1	26	0.038	0.119	F2
	peptidyl-glutamic acid modification (GO:0018200)	1	27	0.037	0.121	F2
	regulation of protein localization to nucleus (GO:1900180)	1	27	0.037	0.121	F2
	positive regulation of lipid kinase activity (GO:0090218)	1	27	0.037	0.121	F2
	regulation of cell morphogenesis (GO:0022604)	1	28	0.036	0.123	CAPZB
	cellular response to alcohol (GO:0097306)	1	28	0.036	0.123	CDH1
	negative regulation of lymphocyte proliferation (GO:0050672)	1	29	0.034	0.126	VTCN1
	neutrophil degranulation (GO:0043312)	3	479	0.006	0.128	PIGR;GPI;PYGB
	regulation of blood coagulation (GO:0030193)	1	30	0.033	0.128	F2
	neutrophil activation involved in immune response (GO:0002283)	3	483	0.006	0.128	PIGR;GPI;PYGB
	neutrophil mediated immunity (GO:0002446)	3	487	0.006	0.128	PIGR;GPI;PYGB
	positive regulation of release of sequestered calcium ion into cytosol (GO:0051281)	1	31	0.032	0.128	F2
	negative regulation of cell-cell adhesion (GO:0022408)	1	31	0.032	0.128	CDH1
	regulation of cell-cell adhesion (GO:0022407)	1	32	0.031	0.128	CDH1
	positive regulation of transcription factor import into nucleus (GO:0042993)	1	32	0.031	0.128	CDH1
	positive regulation of calcium ion transport into cytosol (GO:0010524)	1	32	0.031	0.128	F2
	glycogen metabolic process (GO:0005977)	1	33	0.03	0.131	PYGB
	negative regulation of T cell activation (GO:0050868)	1	34	0.029	0.131	VTCN1
	macromolecule catabolic process (GO:0009057)	1	34	0.029	0.131	UCHL3
	regulation of wound healing (GO:0061041)	1	34	0.029	0.131	F2
	regulation of alcohol biosynthetic process (GO:1902930)	1	34	0.029	0.131	MVD
	cholesterol biosynthetic process (GO:0006695)	1	35	0.029	0.134	MVD
	secondary alcohol biosynthetic process (GO:1902653)	1	36	0.028	0.134	MVD
	regulation of filopodium assembly (GO:0051489)	1	36	0.028	0.134	CAPZB
	negative regulation of blood coagulation (GO:0030195)	1	36	0.028	0.134	F2
	phospholipid biosynthetic process (GO:0008654)	1	37	0.027	0.137	MVD
	regulation of plasma membrane bounded cell projection assembly (GO:0120032)	1	39	0.026	0.139	CAPZB
	ERBB2 signaling pathway (GO:0038128)	1	39	0.026	0.139	GRB2
	negative regulation of epidermal growth factor receptor signaling pathway (GO:0042059)	1	40	0.025	0.139	GRB2
	sterol biosynthetic process (GO:0016126)	1	40	0.025	0.139	MVD
	regulation of cholesterol biosynthetic process (GO:0045540)	1	40	0.025	0.139	MVD
	detection of chemical stimulus involved in sensory perception of bitter taste (GO:0001580)	1	40	0.025	0.139	PIGR
	calcium-dependent cell-cell adhesion via plasma membrane cell adhesion molecules (GO:0016339)	1	41	0.024	0.139	CDH1
	sensory perception of bitter taste (GO:0050913)	1	41	0.024	0.139	PIGR
	negative regulation of proteolysis (GO:0045861)	1	41	0.024	0.139	F2
	regulation of cholesterol metabolic process (GO:0090181)	1	41	0.024	0.139	MVD
	gluconeogenesis (GO:0006094)	1	41	0.024	0.139	GPI
	cellular response to radiation (GO:0071478)	1	42	0.024	0.139	GRB2
	positive regulation of protein localization to nucleus (GO:1900182)	1	42	0.024	0.139	F2
	regulation of immune response (GO:0050776)	2	251	0.008	0.139	IGKC;VTCN1
	negative regulation of ERBB signaling pathway (GO:1901185)	1	43	0.023	0.139	GRB2
	detection of chemical stimulus involved in sensory perception of taste (GO:0050912)	1	44	0.023	0.139	PIGR
	hexose biosynthetic process (GO:0019319)	1	44	0.023	0.139	GPI
	regulation of T cell activation (GO:0050863)	1	44	0.023	0.139	VTCN1
	inorganic anion transport (GO:0015698)	1	44	0.023	0.139	TTYH3
	regulation of steroid biosynthetic process (GO:0050810)	1	44	0.023	0.139	MVD
	regulation of focal adhesion assembly (GO:0051893)	1	44	0.023	0.139	SLK
	adherens junction organization (GO:0034332)	1	44	0.023	0.139	CDH1
	peptidyl-tyrosine autophosphorylation (GO:0038083)	1	45	0.022	0.141	GRB2
	regulation of protein phosphorylation (GO:0001932)	2	261	0.008	0.141	F2;LEFTY2
	cellular response to ionizing radiation (GO:0071479)	1	46	0.022	0.142	GRB2
	positive regulation of pathway-restricted SMAD protein phosphorylation (GO:0010862)	1	47	0.021	0.144	LEFTY2
	regulation of programmed cell death (GO:0043067)	2	268	0.007	0.145	SLK;LEFTY2
	cytoplasmic microtubule organization (GO:0031122)	1	48	0.021	0.146	SLK
	Golgi vesicle transport (GO:0048193)	2	271	0.007	0.146	CAPZB;F2
	antimicrobial humoral immune response mediated by antimicrobial peptide (GO:0061844)	1	49	0.02	0.146	F2
	regulation of release of sequestered calcium ion into cytosol (GO:0051279)	1	49	0.02	0.146	F2
	neurogenesis (GO:0022008)	1	50	0.02	0.147	CDH1
	receptor internalization (GO:0031623)	1	50	0.02	0.147	GRB2
	regulation of cell-matrix adhesion (GO:0001952)	1	52	0.019	0.151	SLK
	organonitrogen compound catabolic process (GO:1901565)	1	56	0.018	0.162	UCHL3
	chloride transmembrane transport (GO:1902476)	1	57	0.018	0.163	CLIC6
	regulation of epidermal growth factor receptor signaling pathway (GO:0042058)	1	58	0.017	0.164	GRB2
	receptor metabolic process (GO:0043112)	1	58	0.017	0.164	GRB2
	regulation of pathway-restricted SMAD protein phosphorylation (GO:0060393)	1	59	0.017	0.165	LEFTY2
	cell junction assembly (GO:0034329)	1	59	0.017	0.165	CDH1
	regulation of T cell proliferation (GO:0042129)	1	62	0.016	0.17	VTCN1
	regulation of translational initiation (GO:0006446)	1	62	0.016	0.17	EIF1
	synapse assembly (GO:0007416)	1	63	0.016	0.17	CDH1
	regulation of proteolysis (GO:0030162)	1	63	0.016	0.17	F2
	glucose metabolic process (GO:0006006)	1	64	0.016	0.17	GPI
	positive regulation of JAK-STAT cascade (GO:0046427)	1	64	0.016	0.17	F2
	inorganic anion transmembrane transport (GO:0098661)	1	64	0.016	0.17	CLIC6
	homophilic cell adhesion via plasma membrane adhesion molecules (GO:0007156)	1	64	0.016	0.17	CDH1
	negative regulation of cell adhesion (GO:0007162)	1	65	0.015	0.172	CDH1
	positive regulation of cellular protein localization (GO:1903829)	1	66	0.015	0.174	F2
	insulin receptor signaling pathway (GO:0008286)	1	67	0.015	0.175	GRB2
	cholesterol metabolic process (GO:0008203)	1	68	0.015	0.177	MVD
	stress-activated protein kinase signaling cascade (GO:0031098)	1	70	0.014	0.18	SLK
	defense response to Gram-negative bacterium (GO:0050829)	1	71	0.014	0.182	F2
	cell-cell junction organization (GO:0045216)	1	72	0.014	0.182	CDH1
	lipid biosynthetic process (GO:0008610)	1	72	0.014	0.182	MVD
	transforming growth factor beta receptor signaling pathway (GO:0007179)	1	76	0.013	0.191	LEFTY2
	response to ionizing radiation (GO:0010212)	1	77	0.013	0.191	GRB2
	extracellular matrix disassembly (GO:0022617)	1	78	0.013	0.191	CDH1
	fibroblast growth factor receptor signaling pathway (GO:0008543)	1	78	0.013	0.191	GRB2
	sensory perception of mechanical stimulus (GO:0050954)	1	78	0.013	0.191	ALDH7A1
	negative regulation of inflammatory response (GO:0050728)	1	78	0.013	0.191	F2
	cell-cell junction assembly (GO:0007043)	1	79	0.013	0.191	CDH1
	peptidyl-tyrosine phosphorylation (GO:0018108)	1	79	0.013	0.191	GRB2
	sensory perception of sound (GO:0007605)	1	81	0.012	0.192	ALDH7A1
	protein catabolic process (GO:0030163)	1	81	0.012	0.192	UCHL3
	BMP signaling pathway (GO:0030509)	1	81	0.012	0.192	LEFTY2
	positive regulation of protein secretion (GO:0050714)	1	82	0.012	0.192	GPI
	regulation of anatomical structure morphogenesis (GO:0022603)	1	82	0.012	0.192	CAPZB
	positive regulation of transmembrane receptor protein serine/threonine kinase signaling pathway (GO:0090100)	1	82	0.012	0.192	LEFTY2
	transmembrane transport (GO:0055085)	2	378	0.005	0.201	TTYH3;EIF2S2
	cellular response to BMP stimulus (GO:0071773)	1	87	0.011	0.201	LEFTY2
	positive regulation of protein complex assembly (GO:0031334)	1	88	0.011	0.202	JCHAIN
	negative regulation of cellular protein metabolic process (GO:0032269)	1	89	0.011	0.203	F2
	positive regulation of response to external stimulus (GO:0032103)	1	90	0.011	0.204	F2
	cellular response to fibroblast growth factor stimulus (GO:0044344)	1	94	0.011	0.212	GRB2
	antigen processing and presentation of exogenous peptide antigen (GO:0002478)	1	97	0.01	0.215	CAPZB
	cellular response to organonitrogen compound (GO:0071417)	1	97	0.01	0.215	CDH1
	antigen processing and presentation of exogenous peptide antigen via MHC class II (GO:0019886)	1	97	0.01	0.215	CAPZB
	antigen processing and presentation of peptide antigen via MHC class II (GO:0002495)	1	98	0.01	0.216	CAPZB
	small GTPase mediated signal transduction (GO:0007264)	1	99	0.01	0.217	GRB2
	cellular response to metal ion (GO:0071248)	1	100	0.01	0.217	CDH1
	cellular response to transforming growth factor beta stimulus (GO:0071560)	1	100	0.01	0.217	LEFTY2
	positive regulation of protein phosphorylation (GO:0001934)	2	412	0.005	0.217	F2;LEFTY2
	protein processing (GO:0016485)	1	101	0.01	0.217	F2
	peptide metabolic process (GO:0006518)	1	104	0.01	0.222	F2
	regulation of apoptotic process (GO:0042981)	3	815	0.004	0.224	SLK;VTCN1;LEFTY2
	regulation of response to external stimulus (GO:0032101)	1	107	0.009	0.225	F2
	regulation of cytokine production (GO:0001817)	1	108	0.009	0.226	VTCN1
	regulation of cell motility (GO:2000145)	1	109	0.009	0.227	SLK
	negative regulation of cytokine production (GO:0001818)	1	110	0.009	0.227	F2
	cellular response to insulin stimulus (GO:0032869)	1	110	0.009	0.227	GRB2
	positive regulation of kinase activity (GO:0033674)	1	113	0.009	0.232	F2
	protein localization to cell periphery (GO:1990778)	1	117	0.009	0.238	CDH1
	enzyme linked receptor protein signaling pathway (GO:0007167)	1	120	0.008	0.242	GRB2
	cellular calcium ion homeostasis (GO:0006874)	1	123	0.008	0.247	F2
	platelet degranulation (GO:0002576)	1	124	0.008	0.247	LEFTY2
	cytoskeleton organization (GO:0007010)	1	126	0.008	0.25	CAPZB
	positive regulation of protein kinase B signaling (GO:0051897)	1	127	0.008	0.251	GRB2
	generation of neurons (GO:0048699)	1	130	0.008	0.254	CDH1
	protein localization to plasma membrane (GO:0072659)	1	130	0.008	0.254	CDH1
	cellular protein metabolic process (GO:0044267)	2	484	0.004	0.257	RRBP1;F2
	cellular response to organic cyclic compound (GO:0071407)	1	135	0.007	0.26	CDH1
	regulation of cytosolic calcium ion concentration (GO:0051480)	1	137	0.007	0.263	F2
	regulation of cellular component organization (GO:0051128)	1	140	0.007	0.267	CAPZB
	cell-cell adhesion via plasma-membrane adhesion molecules (GO:0098742)	1	142	0.007	0.268	CDH1
	positive regulation of macromolecule biosynthetic process (GO:0010557)	1	142	0.007	0.268	F2
	transmembrane receptor protein serine/threonine kinase signaling pathway (GO:0007178)	1	144	0.007	0.27	LEFTY2
	regulated exocytosis (GO:0045055)	1	148	0.007	0.275	LEFTY2
	axon guidance (GO:0007411)	1	158	0.006	0.29	GRB2
	positive regulation of protein modification process (GO:0031401)	1	163	0.006	0.295	F2
	T cell receptor signaling pathway (GO:0050852)	1	163	0.006	0.295	VTCN1
	regulation of protein kinase B signaling (GO:0051896)	1	163	0.006	0.295	GRB2
	regulation of mitotic cell cycle (GO:0007346)	1	165	0.006	0.297	SLK
	positive regulation of protein kinase activity (GO:0045860)	1	172	0.006	0.306	SLK
	peptide biosynthetic process (GO:0043043)	1	174	0.006	0.308	RRBP1
	protein homooligomerization (GO:0051260)	1	190	0.005	0.331	TOR2A
	regulation of MAPK cascade (GO:0043408)	1	203	0.005	0.348	LEFTY2
	positive regulation of phosphorylation (GO:0042327)	1	208	0.005	0.354	F2
	regulation of translation (GO:0006417)	1	213	0.005	0.36	EIF1
	regulation of cell cycle (GO:0051726)	1	215	0.005	0.361	SLK
	protein oligomerization (GO:0051259)	1	217	0.005	0.362	TOR2A
	ion transmembrane transport (GO:0034220)	1	219	0.005	0.364	TTYH3
	Ras protein signal transduction (GO:0007265)	1	223	0.004	0.366	GRB2
	axonogenesis (GO:0007409)	1	223	0.004	0.366	GRB2
	extracellular matrix organization (GO:0030198)	1	229	0.004	0.373	CDH1
	translation (GO:0006412)	1	232	0.004	0.375	RRBP1
	activation of protein kinase activity (GO:0032147)	1	233	0.004	0.375	SLK
	protein deubiquitination (GO:0016579)	1	257	0.004	0.404	UCHL3
	protein modification by small protein removal (GO:0070646)	1	261	0.004	0.408	UCHL3
	regulation of cell proliferation (GO:0042127)	2	740	0.003	0.411	GRB2;MVD
	MAPK cascade (GO:0000165)	1	278	0.004	0.425	GRB2
[truncated: 332 more rows]

## Sheet: Table S3
Table S3. HMEV miRNA expression profile of HMEVs from mothers with prenatal SARS-CoV-2 infection (n=9) vs. controls (n=6).
[truncated: 2,590 more rows]
